# Supplementary material for: Rock properties and sediment caliber govern bedrock river morphology across the Taiwan Central Range
Source: Sci Adv. 2023 Nov 15;9(46):eadg6794. doi: 10.1126/sciadv.adg6794 (PMC10651117; doi:10.1126/sciadv.adg6794)
Supplement: Supplementary file 2 — Data S1 to S4 [file sciadv.adg6794_data_s1_to_s4.zip]

Archive with 4 entries (4 files):
- adg6794_Data_S1.csv
- adg6794_Data_S2.csv
- adg6794_Data_S3.csv
- adg6794_Data_S4.pdf
