# Supplementary material for: Rock properties and sediment caliber govern bedrock river morphology across the Taiwan Central Range
Source: Sci Adv. 2023 Nov 15;9(46):eadg6794. doi: 10.1126/sciadv.adg6794 (PMC10651117; doi:10.1126/sciadv.adg6794)
Supplement: Supplementary file 2 — Data S1 to S4 [file sciadv.adg6794_data_s1_to_s4.zip › adg6794_Data_S1.csv]

ReachName	Survey	Watershed	Lithology	Region	StreamwiseDistance	DrainageArea	ChannelWidth	ChannelDepth	ChannelSlope	WidthToDepthRatio	ChannelArea	BoulderArea	ImmobileBoulderArea	BoulderConcentration
TX_0_TXa	TX_up	Liwu	PM3	north	80	176.64	40.03	13.11	0.05	3.05	654.0	0.0	0.0	0.0
TX_0_TXa	TX_up	Liwu	PM3	north	100	176.65	48.7	12.28	0.05	3.97	887.0	64.0	41.72	0.07
TX_0_TXa	TX_up	Liwu	PM3	north	120	176.65	48.52	8.94	0.05	5.43	972.0	145.0	118.37	0.15
TX_0_TXa	TX_up	Liwu	PM3	north	140	176.73	50.55	11.04	0.05	4.58	991.0	162.0	146.32	0.16
TX_0_TXa	TX_up	Liwu	PM3	north	160	176.73	57.77	15.58	0.05	3.71	1083.0	54.0	37.11	0.05
TX_0_TXa	TX_up	Liwu	PM3	north	180	176.96	53.96	9.77	0.05	5.52	1117.0	94.0	85.03	0.08
TX_0_TXa	TX_up	Liwu	PM3	north	200	176.97	40.38	12.12	0.05	3.33	943.0	20.0	0.0	0.02
TX_0_TXa	TX_up	Liwu	PM3	north	220	176.98	34.07	13.04	0.05	2.61	744.0	0.0	0.0	0.0
TX_0_TXa	TX_up	Liwu	PM3	north	240	176.99	34.55	10.29	0.05	3.36	686.0	38.0	34.92	0.06
TX_0_TXa	TX_up	Liwu	PM3	north	260	177.14	33.51	10.66	0.05	3.14	681.0	5.0	0.0	0.01
TX_0_TXa	TX_up	Liwu	PM3	north	280	177.15	27.81	10.29	0.05	2.7	613.0	8.0	8.41	0.01
TX_0_TXa	TX_up	Liwu	PM3	north	300	177.16	20.66	11.14	0.05	1.85	485.0	0.0	0.0	0.0
TX_0_TXa	TX_up	Liwu	PM3	north	320	177.16	19.96	11.98	0.05	1.67	406.0	0.0	0.0	0.0
TX_0_TXa	TX_up	Liwu	PM3	north	340	177.17	26.01	16.06	0.05	1.62	460.0	0.0	0.0	0.0
TX_0_TXa	TX_up	Liwu	PM3	north	360	177.17	37.0	12.33	0.05	3.0	630.0	0.0	0.0	0.0
TX_0_TXa	TX_up	Liwu	PM3	north	380	177.17	55.9	12.9	0.05	4.33	929.0	2.0	0.0	0.0
TX_0_TXa	TX_up	Liwu	PM3	north	400	177.23	54.72	13.29	0.05	4.12	1106.0	21.0	12.34	0.02
TX_0_TXa	TX_up	Liwu	PM3	north	420	177.32	49.7	14.39	0.05	3.45	1044.0	8.0	0.0	0.01
TX_0_TXa	TX_up	Liwu	PM3	north	440	177.32	52.02	14.96	0.05	3.48	1017.0	82.0	50.74	0.08
TX_0_TXa	TX_up	Liwu	PM3	north	460	177.37	48.18	12.16	0.05	3.96	1002.0	68.0	68.26	0.07
TX_0_TXa	TX_up	Liwu	PM3	north	480	177.37	41.71	10.8	0.05	3.86	899.0	0.0	0.0	0.0
TX_0_TXa	TX_up	Liwu	PM3	north	500	177.4	37.57	11.83	0.05	3.18	793.0	18.0	18.2	0.02
TX_0_TXa	TX_up	Liwu	PM3	north	520	177.4	39.0	8.39	0.05	4.65	766.0	0.0	0.0	0.0
TX_0_TXa	TX_up	Liwu	PM3	north	540	177.41	53.34	14.92	0.05	3.57	923.0	677.0	667.11	0.73
TXa_TXb	TX_up	Liwu	PM3	north	560	178.28	55.19	9.86	0.04	5.6	1085.0	149.0	136.44	0.14
TXa_TXb	TX_up	Liwu	PM3	north	580	179.15	59.42	11.28	0.04	5.27	1146.0	37.0	23.48	0.03
TXa_TXb	TX_up	Liwu	PM3	north	600	179.15	58.7	13.44	0.04	4.37	1181.0	55.0	19.97	0.05
TXa_TXb	TX_up	Liwu	PM3	north	620	179.16	48.27	12.42	0.04	3.89	1070.0	34.0	0.0	0.03
TXa_TXb	TX_up	Liwu	PM3	north	640	179.16	41.34	11.74	0.04	3.52	896.0	61.0	52.4	0.07
TXa_TXb	TX_up	Liwu	PM3	north	660	179.17	43.44	15.26	0.04	2.85	848.0	13.0	0.0	0.02
TXa_TXb	TX_up	Liwu	PM3	north	680	179.18	44.98	14.94	0.04	3.01	884.0	21.0	0.0	0.02
TXa_TXb	TX_up	Liwu	PM3	north	700	179.24	43.19	12.58	0.04	3.43	882.0	7.0	0.0	0.01
TXa_TXb	TX_up	Liwu	PM3	north	720	179.25	36.36	13.43	0.04	2.71	796.0	2.0	0.0	0.0
TXa_TXb	TX_up	Liwu	PM3	north	740	179.25	30.3	15.27	0.04	1.98	667.0	2.0	0.0	0.0
TXa_TXb	TX_up	Liwu	PM3	north	760	179.25	24.34	11.32	0.04	2.15	546.0	0.0	0.0	0.0
TXa_TXb	TX_up	Liwu	PM3	north	780	179.25	30.01	9.95	0.04	3.01	543.0	0.0	0.0	0.0
TXa_TXb	TX_up	Liwu	PM3	north	800	179.27	43.39	8.49	0.04	5.11	734.0	4.0	4.03	0.01
TXa_TXb	TX_up	Liwu	PM3	north	820	179.27	49.53	9.1	0.04	5.44	929.0	0.0	0.0	0.0
TXa_TXb	TX_up	Liwu	PM3	north	840	179.31	52.47	5.84	0.04	8.99	1020.0	2.0	2.22	0.0
TXa_TXb	TX_up	Liwu	PM3	north	860	179.31	50.86	7.78	0.04	6.54	1033.0	83.0	76.4	0.08
TXa_TXb	TX_up	Liwu	PM3	north	880	179.71	46.42	8.1	0.04	5.73	973.0	0.0	0.0	0.0
TXa_TXb	TX_up	Liwu	PM3	north	900	179.72	48.09	9.88	0.04	4.87	945.0	39.0	0.0	0.04
TXb_TXc	TX_up	Liwu	PM3	north	920	179.92	53.9	10.18	0.04	5.3	1020.0	308.0	300.98	0.3
TXb_TXc	TX_up	Liwu	PM3	north	940	180.12	53.55	15.25	0.04	3.51	1074.0	92.0	81.99	0.09
TXb_TXc	TX_up	Liwu	PM3	north	960	180.33	50.14	12.9	0.04	3.89	1037.0	1.0	0.0	0.0
TXb_TXc	TX_up	Liwu	PM3	north	980	180.34	45.98	14.44	0.04	3.19	961.0	31.0	13.52	0.03
TXb_TXc	TX_up	Liwu	PM3	north	1000	180.35	49.2	16.11	0.04	3.05	952.0	106.0	57.21	0.11
TXb_TXc	TX_up	Liwu	PM3	north	1020	180.35	52.93	17.13	0.04	3.09	1021.0	35.0	15.51	0.03
TXb_TXc	TX_up	Liwu	PM3	north	1040	180.36	49.78	17.58	0.04	2.83	1027.0	34.0	15.43	0.03
TXb_TXc	TX_up	Liwu	PM3	north	1060	180.36	46.54	13.41	0.04	3.47	963.0	16.0	0.0	0.02
TXb_TXc	TX_up	Liwu	PM3	north	1080	180.38	40.19	12.48	0.04	3.22	867.0	10.0	6.68	0.01
TXb_TXc	TX_up	Liwu	PM3	north	1100	180.38	35.63	14.15	0.04	2.52	758.0	0.0	0.0	0.0
TXb_TXc	TX_up	Liwu	PM3	north	1120	180.39	43.81	14.47	0.04	3.03	794.0	4.0	0.0	0.0
TXb_TXc	TX_up	Liwu	PM3	north	1140	180.4	53.88	14.63	0.04	3.68	977.0	10.0	0.0	0.01
TXb_TXc	TX_up	Liwu	PM3	north	1160	180.4	61.52	13.5	0.04	4.56	1154.0	3.0	0.0	0.0
TXb_TXc	TX_up	Liwu	PM3	north	1180	180.41	63.56	11.47	0.04	5.54	1251.0	115.0	59.42	0.09
TXb_TXc	TX_up	Liwu	PM3	north	1200	180.42	64.99	10.69	0.04	6.08	1286.0	29.0	22.55	0.02
TXb_TXc	TX_up	Liwu	PM3	north	1220	180.42	63.58	10.59	0.04	6.0	1286.0	53.0	34.36	0.04
TXb_TXc	TX_up	Liwu	PM3	north	1240	180.47	66.27	12.33	0.04	5.38	1298.0	245.0	177.57	0.19
TXb_TXc	TX_up	Liwu	PM3	north	1260	180.48	73.78	9.13	0.04	8.09	1401.0	498.0	476.68	0.36
TXb_TXc	TX_up	Liwu	PM3	north	1280	180.48	73.28	11.88	0.04	6.17	1471.0	457.0	443.86	0.31
TXc_TXd	TX_up	Liwu	PM3	north	1300	181.1	79.27	12.46	0.04	6.36	1526.0	600.0	543.94	0.39
TXc_TXd	TX_up	Liwu	PM3	north	1320	181.11	82.57	11.76	0.04	7.02	1618.0	286.0	210.15	0.18
TXc_TXd	TX_up	Liwu	PM3	north	1340	181.13	79.46	13.13	0.04	6.05	1620.0	41.0	9.41	0.03
TXc_TXd	TX_up	Liwu	PM3	north	1360	181.15	75.55	13.59	0.04	5.56	1550.0	112.0	35.66	0.07
TXc_TXd	TX_up	Liwu	PM3	north	1380	181.16	57.06	10.29	0.04	5.55	1326.0	94.0	69.78	0.07
TXc_TXd	TX_up	Liwu	PM3	north	1400	181.16	42.19	15.22	0.04	2.77	993.0	17.0	8.26	0.02
TXc_TXd	TX_up	Liwu	PM3	north	1420	181.18	38.18	13.61	0.04	2.81	804.0	8.0	0.0	0.01
TXc_TXd	TX_up	Liwu	PM3	north	1440	181.19	35.09	16.2	0.04	2.17	733.0	0.0	0.0	0.0
TXc_TXd	TX_up	Liwu	PM3	north	1460	181.19	28.78	23.36	0.04	1.23	639.0	0.0	0.0	0.0
TXc_TXd	TX_up	Liwu	PM3	north	1480	181.2	25.08	12.4	0.04	2.02	539.0	0.0	0.0	0.0
TXc_TXd	TX_up	Liwu	PM3	north	1500	181.22	25.25	15.91	0.04	1.59	503.0	6.0	0.0	0.01
TXc_TXd	TX_up	Liwu	PM3	north	1520	181.25	28.94	18.21	0.04	1.59	542.0	13.0	0.0	0.02
TXc_TXd	TX_up	Liwu	PM3	north	1540	181.27	23.62	17.11	0.04	1.38	526.0	0.0	0.0	0.0
TXc_TXd	TX_up	Liwu	PM3	north	1560	181.28	21.59	12.54	0.04	1.72	452.0	0.0	0.0	0.0
TXc_TXd	TX_up	Liwu	PM3	north	1580	181.3	25.25	10.86	0.04	2.33	468.0	0.0	0.0	0.0
TXc_TXd	TX_up	Liwu	PM3	north	1600	181.3	27.93	9.45	0.04	2.96	532.0	2.0	0.0	0.0
TXc_TXd	TX_up	Liwu	PM3	north	1620	181.31	26.63	13.15	0.04	2.03	546.0	0.0	0.0	0.0
TXc_TXd	TX_up	Liwu	PM3	north	1640	181.32	27.78	8.25	0.04	3.37	544.0	5.0	0.0	0.01
TXc_TXd	TX_up	Liwu	PM3	north	1660	181.33	30.48	12.85	0.04	2.37	583.0	35.0	32.6	0.06
TXc_TXd	TX_up	Liwu	PM3	north	1680	181.35	35.93	11.69	0.04	3.07	664.0	24.0	22.2	0.04
TXc_TXd	TX_up	Liwu	PM3	north	1700	181.39	42.98	13.49	0.04	3.19	789.0	6.0	0.0	0.01
TXc_TXd	TX_up	Liwu	PM3	north	1720	181.4	39.16	11.78	0.04	3.32	821.0	0.0	0.0	0.0
TXc_TXd	TX_up	Liwu	PM3	north	1740	181.4	38.56	10.29	0.04	3.75	777.0	10.0	7.34	0.01
TXc_TXd	TX_up	Liwu	PM3	north	1760	181.42	44.68	11.29	0.04	3.96	832.0	41.0	30.53	0.05
TXc_TXd	TX_up	Liwu	PM3	north	1780	181.42	51.32	10.66	0.04	4.82	960.0	120.0	85.15	0.12
TXc_TXd	TX_up	Liwu	PM3	north	1800	181.43	54.42	10.23	0.04	5.32	1057.0	89.0	56.89	0.08
TXc_TXd	TX_up	Liwu	PM3	north	1820	181.46	55.97	10.91	0.04	5.13	1104.0	189.0	144.15	0.17
TXc_TXd	TX_up	Liwu	PM3	north	1840	181.46	52.92	11.36	0.04	4.66	1089.0	72.0	32.51	0.07
TXc_TXd	TX_up	Liwu	PM3	north	1860	181.46	43.64	11.46	0.04	3.81	966.0	3.0	0.0	0.0
TXc_TXd	TX_up	Liwu	PM3	north	1880	181.48	42.73	9.33	0.04	4.58	864.0	2.0	0.0	0.0
TXc_TXd	TX_up	Liwu	PM3	north	1900	181.48	46.13	8.04	0.04	5.74	889.0	141.0	139.34	0.16
TXc_TXd	TX_up	Liwu	PM3	north	1920	181.49	50.4	10.83	0.04	4.65	965.0	32.0	30.12	0.03
TXc_TXd	TX_up	Liwu	PM3	north	1940	181.49	46.21	12.34	0.04	3.75	966.0	16.0	0.0	0.02
TXc_TXd	TX_up	Liwu	PM3	north	1960	181.5	44.12	8.84	0.04	4.99	903.0	242.0	241.29	0.27
TXc_TXd	TX_up	Liwu	PM3	north	1980	181.52	44.96	6.18	0.04	7.28	891.0	0.0	0.0	0.0
TXc_TXd	TX_up	Liwu	PM3	north	2000	181.53	44.65	4.54	0.04	9.84	896.0	21.0	20.58	0.02
TXc_TXd	TX_up	Liwu	PM3	north	2020	181.53	47.68	6.17	0.04	7.73	923.0	39.0	35.79	0.04
TXc_TXd	TX_up	Liwu	PM3	north	2040	181.55	57.47	8.08	0.04	7.11	1052.0	148.0	136.96	0.14
TXc_TXd	TX_up	Liwu	PM3	north	2060	181.57	48.35	17.28	0.04	2.8	1058.0	194.0	185.73	0.18
TXc_TXd	TX_up	Liwu	PM3	north	2080	181.58	41.58	17.49	0.04	2.38	899.0	46.0	33.54	0.05
TXc_TXd	TX_up	Liwu	PM3	north	2100	181.58	48.66	15.43	0.04	3.15	902.0	365.0	321.3	0.4
TXc_TXd	TX_up	Liwu	PM3	north	2120	181.59	60.44	14.61	0.04	4.14	1091.0	407.0	378.4	0.37
TXc_TXd	TX_up	Liwu	PM3	north	2140	181.59	54.37	14.66	0.04	3.71	1148.0	43.0	23.63	0.04
TXc_TXd	TX_up	Liwu	PM3	north	2160	181.59	47.24	12.44	0.04	3.8	1016.0	26.0	26.45	0.03
TXc_TXd	TX_up	Liwu	PM3	north	2180	181.6	47.36	10.56	0.04	4.49	946.0	33.0	26.88	0.03
TXc_TXd	TX_up	Liwu	PM3	north	2200	181.6	50.01	10.36	0.04	4.83	974.0	13.0	0.0	0.01
TXc_TXd	TX_up	Liwu	PM3	north	2220	181.61	47.73	10.69	0.04	4.46	977.0	8.0	0.0	0.01
TXc_TXd	TX_up	Liwu	PM3	north	2240	181.62	50.99	8.78	0.04	5.81	987.0	146.0	127.01	0.15
TXc_TXd	TX_up	Liwu	PM3	north	2260	181.62	45.92	11.75	0.04	3.91	969.0	122.0	101.17	0.13
TXc_TXd	TX_up	Liwu	PM3	north	2280	181.63	43.85	11.1	0.04	3.95	898.0	33.0	4.44	0.04
TXc_TXd	TX_up	Liwu	PM3	north	2300	181.64	47.19	10.38	0.04	4.54	910.0	39.0	26.95	0.04
TXc_TXd	TX_up	Liwu	PM3	north	2320	181.64	55.71	9.83	0.04	5.67	1029.0	292.0	278.89	0.28
TXc_TXd	TX_up	Liwu	PM3	north	2340	181.65	51.53	9.13	0.04	5.64	1072.0	159.0	132.72	0.15
TXc_TXd	TX_up	Liwu	PM3	north	2360	181.66	49.15	12.87	0.04	3.82	1007.0	267.0	232.73	0.26
TXc_TXd	TX_up	Liwu	PM3	north	2380	181.66	54.01	8.65	0.04	6.25	1032.0	82.0	72.39	0.08
TXc_TXd	TX_up	Liwu	PM3	north	2400	181.66	42.99	16.08	0.04	2.67	970.0	342.0	328.31	0.35
TXc_TXd	TX_up	Liwu	PM3	north	2420	181.7	30.59	16.16	0.04	1.89	736.0	4.0	0.0	0.01
TXc_TXd	TX_up	Liwu	PM3	north	2440	181.71	27.42	14.95	0.04	1.83	580.0	0.0	0.0	0.0
TXc_TXd	TX_up	Liwu	PM3	north	2460	181.71	37.9	12.07	0.04	3.14	653.0	4.0	0.0	0.01
TXc_TXd	TX_up	Liwu	PM3	north	2480	181.71	37.23	12.37	0.04	3.01	751.0	7.0	6.68	0.01
TXc_TXd	TX_up	Liwu	PM3	north	2500	181.72	38.69	9.92	0.04	3.9	759.0	7.0	6.6	0.01
TXc_TXd	TX_up	Liwu	PM3	north	2520	181.72	30.51	8.15	0.04	3.74	692.0	0.0	0.0	0.0
TXc_TXd	TX_up	Liwu	PM3	north	2540	181.73	34.9	8.2	0.04	4.26	654.0	419.0	418.08	0.64
TXd_TXe	TX_ds	Liwu	PM3	north	140	182.6	39.25	12.08	0.03	3.25	718.0	33.0	31.91	0.05
TXd_TXe	TX_ds	Liwu	PM3	north	160	183.47	39.01	8.55	0.03	4.56	783.0	0.0	0.0	0.0
TXd_TXe	TX_ds	Liwu	PM3	north	180	183.48	40.13	8.86	0.03	4.53	791.0	0.0	0.0	0.0
TXd_TXe	TX_ds	Liwu	PM3	north	200	183.48	41.38	7.76	0.03	5.33	815.0	2.0	1.72	0.0
TXd_TXe	TX_ds	Liwu	PM3	north	220	183.48	38.63	7.63	0.03	5.07	800.0	0.0	0.0	0.0
TXd_TXe	TX_ds	Liwu	PM3	north	240	183.49	37.01	6.66	0.03	5.56	756.0	0.0	0.0	0.0
TXd_TXe	TX_ds	Liwu	PM3	north	260	183.5	41.28	7.27	0.03	5.68	783.0	4.0	1.96	0.0
TXd_TXe	TX_ds	Liwu	PM3	north	280	183.5	47.55	9.6	0.03	4.95	888.0	42.0	33.04	0.05
TXd_TXe	TX_ds	Liwu	PM3	north	300	183.51	48.53	8.08	0.03	6.01	961.0	15.0	6.64	0.02
TXd_TXe	TX_ds	Liwu	PM3	north	320	183.52	46.89	7.88	0.03	5.95	954.0	58.0	55.51	0.06
TXd_TXe	TX_ds	Liwu	PM3	north	340	183.55	45.51	7.88	0.03	5.78	924.0	27.0	26.02	0.03
TXd_TXe	TX_ds	Liwu	PM3	north	360	183.55	44.21	7.89	0.03	5.61	897.0	0.0	0.0	0.0
TXd_TXe	TX_ds	Liwu	PM3	north	380	183.55	39.61	4.28	0.03	9.25	838.0	1.0	0.94	0.0
TXd_TXe	TX_ds	Liwu	PM3	north	400	183.56	39.43	5.24	0.03	7.53	790.0	17.0	14.1	0.02
TXd_TXe	TX_ds	Liwu	PM3	north	420	183.57	41.97	5.51	0.03	7.61	814.0	76.0	76.36	0.09
TXd_TXe	TX_ds	Liwu	PM3	north	440	183.57	48.19	7.27	0.03	6.63	902.0	157.0	146.79	0.17
TXd_TXe	TX_ds	Liwu	PM3	north	460	183.58	45.56	5.62	0.03	8.11	937.0	67.0	67.22	0.07
TXd_TXe	TX_ds	Liwu	PM3	north	480	183.58	49.91	5.49	0.03	9.1	955.0	18.0	15.44	0.02
TXd_TXe	TX_ds	Liwu	PM3	north	500	183.61	44.16	4.93	0.03	8.95	941.0	0.0	0.0	0.0
TXd_TXe	TX_ds	Liwu	PM3	north	520	183.62	52.62	5.16	0.03	10.2	968.0	0.0	0.0	0.0
TXd_TXe	TX_ds	Liwu	PM3	north	540	183.62	38.97	3.09	0.03	12.61	916.0	0.0	0.0	0.0
TXd_TXe	TX_ds	Liwu	PM3	north	560	183.62	37.6	7.82	0.03	4.81	766.0	0.0	0.0	0.0
TXd_TXe	TX_ds	Liwu	PM3	north	580	183.63	50.15	5.29	0.03	9.48	878.0	0.0	0.0	0.0
TXd_TXe	TX_ds	Liwu	PM3	north	600	262.32	59.65	11.14	0.03	5.36	1098.0	0.0	0.0	0.0
TXe_LSa	TX_ds	Liwu	PM3	north	620	341.02	112.03	10.98	0.03	10.21	1717.0	0.0	0.0	0.0
TXe_LSa	TX_ds	Liwu	PM3	north	640	432.85	95.71	10.79	0.03	8.87	2077.0	0.0	0.0	0.0
TXe_LSa	TX_ds	Liwu	PM3	north	660	432.85	74.35	9.36	0.03	7.94	1701.0	0.0	0.0	0.0
TXe_LSa	TX_ds	Liwu	PM3	north	680	432.85	63.94	9.94	0.03	6.43	1383.0	0.0	0.0	0.0
TXe_LSa	TX_ds	Liwu	PM3	north	700	432.86	47.04	7.13	0.03	6.6	1110.0	0.0	0.0	0.0
TXe_LSa	TX_ds	Liwu	PM3	north	720	432.86	51.25	7.41	0.03	6.92	983.0	0.0	0.0	0.0
TXe_LSa	TX_ds	Liwu	PM3	north	740	432.87	59.38	7.31	0.03	8.12	1106.0	0.0	0.0	0.0
TXe_LSa	TX_ds	Liwu	PM3	north	760	432.96	70.96	4.4	0.03	16.14	1303.0	0.0	0.0	0.0
TXe_LSa	TX_ds	Liwu	PM3	north	780	432.96	82.58	7.72	0.03	10.7	1535.0	0.0	0.0	0.0
TXe_LSa	TX_ds	Liwu	PM3	north	800	432.96	92.1	8.77	0.03	10.5	1747.0	0.0	0.0	0.0
TXe_LSa	TX_ds	Liwu	PM3	north	820	433.07	96.0	9.64	0.03	9.96	1881.0	0.0	0.0	0.0
TXe_LSa	TX_ds	Liwu	PM3	north	840	433.08	86.43	9.53	0.03	9.07	1824.0	0.0	0.0	0.0
TXe_LSa	TX_ds	Liwu	PM3	north	860	433.09	85.15	11.64	0.03	7.32	1716.0	0.0	0.0	0.0
TXe_LSa	TX_ds	Liwu	PM3	north	880	433.09	87.53	10.59	0.03	8.27	1727.0	0.0	0.0	0.0
TXe_LSa	TX_ds	Liwu	PM3	north	900	433.09	80.9	11.15	0.03	7.26	1684.0	0.0	0.0	0.0
TXe_LSa	TX_ds	Liwu	PM3	north	920	433.1	70.79	10.96	0.03	6.46	1517.0	0.0	0.0	0.0
TXe_LSa	TX_ds	Liwu	PM3	north	940	433.13	62.78	12.81	0.03	4.9	1336.0	0.0	0.0	0.0
TXe_LSa	TX_ds	Liwu	PM3	north	960	433.13	65.87	11.17	0.03	5.89	1286.0	0.0	0.0	0.0
TXe_LSa	TX_ds	Liwu	PM3	north	980	433.15	69.71	12.84	0.03	5.43	1356.0	0.0	0.0	0.0
TXe_LSa	TX_ds	Liwu	PM3	north	1000	433.16	72.96	11.07	0.03	6.59	1427.0	0.0	0.0	0.0
TXe_LSa	TX_ds	Liwu	PM3	north	1020	433.17	68.92	13.41	0.03	5.14	1419.0	0.0	0.0	0.0
TXe_LSa	TX_ds	Liwu	PM3	north	1040	433.19	65.07	16.55	0.03	3.93	1340.0	0.0	0.0	0.0
TXe_LSa	TX_ds	Liwu	PM3	north	1060	433.19	66.87	10.87	0.03	6.15	1319.0	0.0	0.0	0.0
TXe_LSa	TX_ds	Liwu	PM3	north	1080	433.2	69.4	16.14	0.03	4.3	1363.0	0.0	0.0	0.0
TXe_LSa	TX_ds	Liwu	PM3	north	1100	433.2	68.27	18.14	0.03	3.76	1377.0	0.0	0.0	0.0
TXe_LSa	TX_ds	Liwu	PM3	north	1120	433.2	63.86	13.75	0.03	4.64	1321.0	0.0	0.0	0.0
TXe_LSa	TX_ds	Liwu	PM3	north	1140	433.21	61.78	14.56	0.03	4.24	1256.0	0.0	0.0	0.0
TXe_LSa	TX_ds	Liwu	PM3	north	1160	433.69	61.08	14.39	0.03	4.25	1229.0	0.0	0.0	0.0
TXe_LSa	TX_ds	Liwu	PM3	north	1180	434.17	61.12	16.96	0.03	3.6	1222.0	0.0	0.0	0.0
TC_0_TCa	TC	Liwu	PM3	north	40	15.85	36.33	21.08	0.14	1.72		0.0	0.0	0.0
TC_0_TCa	TC	Liwu	PM3	north	60	15.85	76.67	26.54	0.14	2.89	1130.0	217.0	0.0	0.19
TC_0_TCa	TC	Liwu	PM3	north	80	15.87	84.19	16.96	0.14	4.96	1609.0	305.0	0.0	0.19
TC_0_TCa	TC	Liwu	PM3	north	100	15.9	64.59	7.06	0.14	9.15	1488.0	534.0	251.75	0.36
TC_0_TCa	TC	Liwu	PM3	north	120	15.9	49.32	8.9	0.14	5.54	1139.0	534.0	72.99	0.47
TC_0_TCa	TC	Liwu	PM3	north	140	15.92	38.41	9.64	0.14	3.98	877.0	298.0	136.01	0.34
TC_0_TCa	TC	Liwu	PM3	north	160	15.92	34.59	5.9	0.14	5.86	730.0	59.0	0.0	0.08
TC_0_TCa	TC	Liwu	PM3	north	180	15.92	35.57	6.63	0.14	5.37	702.0	415.0	310.48	0.59
TC_0_TCa	TC	Liwu	PM3	north	200	16.22	42.43	12.26	0.14	3.46	780.0	141.0	0.0	0.18
TC_0_TCa	TC	Liwu	PM3	north	220	16.51	34.04	9.84	0.14	3.46	765.0	31.0	0.0	0.04
TC_0_TCa	TC	Liwu	PM3	north	240	16.51	30.38	5.53	0.14	5.49	644.0	46.0	41.56	0.07
TC_0_TCa	TC	Liwu	PM3	north	260	16.52	27.61	12.05	0.14	2.29	580.0	4.0	0.0	0.01
TC_0_TCa	TC	Liwu	PM3	north	280	16.54	29.56	10.09	0.14	2.93	572.0	584.0	332.29	1.02
TC_0_TCa	TC	Liwu	PM3	north	300	16.54	18.05	8.52	0.14	2.12	476.0	76.0	39.64	0.16
TC_0_TCa	TC	Liwu	PM3	north	320	16.54	18.81	8.74	0.14	2.15	369.0	0.0	0.0	0.0
TC_0_TCa	TC	Liwu	PM3	north	340	16.55	42.95	21.33	0.14	2.01	618.0	0.0	0.0	0.0
TC_0_TCa	TC	Liwu	PM3	north	360	16.62	32.6	19.38	0.14	1.68	755.0	51.0	0.0	0.07
TC_0_TCa	TC	Liwu	PM3	north	380	16.63	20.42	11.16	0.14	1.83	530.0	0.0	0.0	0.0
TC_0_TCa	TC	Liwu	PM3	north	400	16.68	19.23	11.3	0.14	1.7	396.0	17.0	0.0	0.04
TC_0_TCa	TC	Liwu	PM3	north	420	16.68	24.95	9.42	0.14	2.65	442.0	29.0	0.0	0.06
TC_0_TCa	TC	Liwu	PM3	north	440	16.68	20.04	11.55	0.14	1.73	450.0	82.0	0.0	0.18
TC_0_TCa	TC	Liwu	PM3	north	460	16.68	19.68	7.07	0.14	2.79	397.0	125.0	97.88	0.32
TC_0_TCa	TC	Liwu	PM3	north	480	16.69	24.71	14.55	0.14	1.7	444.0	0.0	0.0	0.0
TC_0_TCa	TC	Liwu	PM3	north	500	16.7	26.7	21.7	0.14	1.23	514.0	57.0	0.0	0.11
TCa_TCb	TC	Liwu	PM3	north	520	170.55	47.95	11.83	0.04	4.05	747.0	128.0	95.86	0.17
TCa_TCb	TC	Liwu	PM3	north	540	178.91	39.31	12.52	0.04	3.14	873.0	0.0	0.0	0.0
TCa_TCb	TC	Liwu	PM3	north	560	187.26	29.25	14.33	0.04	2.04	686.0	0.0	0.0	0.0
TCa_TCb	TC	Liwu	PM3	north	580	187.26	26.21	14.22	0.04	1.84	555.0	0.0	0.0	0.0
TCa_TCb	TC	Liwu	PM3	north	600	187.27	33.22	10.78	0.04	3.08	594.0	81.0	77.57	0.14
TCa_TCb	TC	Liwu	PM3	north	620	187.27	37.51	11.23	0.04	3.34	707.0	93.0	67.59	0.13
TCa_TCb	TC	Liwu	PM3	north	640	187.28	38.8	12.25	0.04	3.17	763.0	0.0	0.0	0.0
TCa_TCb	TC	Liwu	PM3	north	660	187.28	40.9	11.66	0.04	3.51	797.0	379.0	325.95	0.47
TCa_TCb	TC	Liwu	PM3	north	680	187.28	40.44	8.61	0.04	4.7	813.0	211.0	155.33	0.26
TCa_TCb	TC	Liwu	PM3	north	700	187.29	37.64	9.49	0.04	3.96	781.0	13.0	0.0	0.02
TCa_TCb	TC	Liwu	PM3	north	720	187.33	32.05	11.16	0.04	2.87	697.0	0.0	0.0	0.0
TCa_TCb	TC	Liwu	PM3	north	740	187.36	31.02	13.9	0.04	2.23	631.0	3.0	0.0	0.0
TCa_TCb	TC	Liwu	PM3	north	760	187.37	31.32	12.34	0.04	2.54	623.0	152.0	121.79	0.24
TCa_TCb	TC	Liwu	PM3	north	780	187.37	30.43	10.16	0.04	2.99	618.0	1.0	0.0	0.0
TCa_TCb	TC	Liwu	PM3	north	800	187.37	31.31	8.81	0.04	3.56	617.0	11.0	8.37	0.02
TCa_TCb	TC	Liwu	PM3	north	820	187.38	31.49	7.69	0.04	4.09	628.0	76.0	61.11	0.12
TCa_TCb	TC	Liwu	PM3	north	840	187.38	32.87	6.55	0.04	5.02	644.0	41.0	18.88	0.06
TCa_TCb	TC	Liwu	PM3	north	860	187.38	29.3	15.8	0.04	1.85	622.0	4.0	0.0	0.01
TCa_TCb	TC	Liwu	PM3	north	880	187.38	29.9	8.59	0.04	3.48	592.0	34.0	19.64	0.06
TCa_TCb	TC	Liwu	PM3	north	900	187.39	29.21	8.55	0.04	3.42	591.0	9.0	6.15	0.01
TCa_TCb	TC	Liwu	PM3	north	920	187.39	35.14	9.22	0.04	3.81	643.0	103.0	70.35	0.16
TCa_TCb	TC	Liwu	PM3	north	940	187.43	45.09	6.39	0.04	7.06	802.0	159.0	142.78	0.2
TCa_TCb	TC	Liwu	PM3	north	960	187.46	51.08	10.4	0.04	4.91	962.0	346.0	266.02	0.36
TCa_TCb	TC	Liwu	PM3	north	980	187.47	49.2	6.78	0.04	7.26	1003.0	150.0	104.07	0.15
TCa_TCb	TC	Liwu	PM3	north	1000	187.62	47.56	8.96	0.04	5.31	968.0	235.0	212.46	0.24
TCa_TCb	TC	Liwu	PM3	north	1020	187.63	48.57	10.89	0.04	4.46	961.0	255.0	195.14	0.27
TCa_TCb	TC	Liwu	PM3	north	1040	187.63	45.63	11.92	0.04	3.83	942.0	127.0	105.42	0.13
TCa_TCb	TC	Liwu	PM3	north	1060	187.63	38.79	14.1	0.04	2.75	844.0	302.0	249.19	0.36
TCa_TCb	TC	Liwu	PM3	north	1080	187.64	34.08	13.66	0.04	2.5	729.0	26.0	6.49	0.04
TCa_TCb	TC	Liwu	PM3	north	1100	187.71	34.02	14.21	0.04	2.39	681.0	0.0	0.0	0.0
TCa_TCb	TC	Liwu	PM3	north	1120	187.71	38.36	13.8	0.04	2.78	724.0	3.0	0.0	0.0
TCa_TCb	TC	Liwu	PM3	north	1140	187.71	40.41	10.0	0.04	4.04	788.0	73.0	58.41	0.09
TCa_TCb	TC	Liwu	PM3	north	1160	187.87	34.75	9.45	0.04	3.68	752.0	293.0	256.96	0.39
TCa_TCb	TC	Liwu	PM3	north	1180	187.87	30.47	10.72	0.04	2.84	652.0	305.0	273.86	0.47
TCa_TCb	TC	Liwu	PM3	north	1200	187.87	28.53	15.31	0.04	1.86	590.0	15.0	11.34	0.03
TCa_TCb	TC	Liwu	PM3	north	1220	187.88	25.16	11.41	0.04	2.2	537.0	0.0	0.0	0.0
TCa_TCb	TC	Liwu	PM3	north	1240	187.89	23.31	9.5	0.04	2.45	485.0	0.0	0.0	0.0
TCa_TCb	TC	Liwu	PM3	north	1260	187.9	26.88	7.8	0.04	3.45	502.0	23.0	22.52	0.04
TCa_TCb	TC	Liwu	PM3	north	1280	187.91	25.37	7.67	0.04	3.31	522.0	0.0	0.0	0.0
TCa_TCb	TC	Liwu	PM3	north	1300	187.93	21.11	12.0	0.04	1.76	465.0	0.0	0.0	0.0
TCa_TCb	TC	Liwu	PM3	north	1320	187.93	27.89	8.96	0.04	3.11	490.0	0.0	0.0	0.0
TCa_TCb	TC	Liwu	PM3	north	1340	187.97	36.98	11.78	0.04	3.14	649.0	0.0	0.0	0.0
TCa_TCb	TC	Liwu	PM3	north	1360	187.98	42.09	10.05	0.04	4.19	791.0	0.0	0.0	0.0
TCa_TCb	TC	Liwu	PM3	north	1380	187.98	38.87	14.41	0.04	2.7	810.0	140.0	124.36	0.17
TCa_TCb	TC	Liwu	PM3	north	1400	187.99	44.26	15.88	0.04	2.79	831.0	10.0	10.31	0.01
TCa_TCb	TC	Liwu	PM3	north	1420	187.99	55.13	11.19	0.04	4.93	994.0	234.0	200.4	0.24
TCa_TCb	TC	Liwu	PM3	north	1440	187.99	59.16	12.26	0.04	4.82	1143.0	91.0	18.99	0.08
TCa_TCb	TC	Liwu	PM3	north	1460	188.0	60.14	7.74	0.04	7.77	1193.0	496.0	459.15	0.42
TCa_TCb	TC	Liwu	PM3	north	1480	188.0	63.86	15.0	0.04	4.26	1240.0	156.0	78.16	0.13
TCa_TCb	TC	Liwu	PM3	north	1500	188.01	47.51	14.71	0.04	3.23	1114.0	71.0	28.12	0.06
TCa_TCb	TC	Liwu	PM3	north	1520	188.02	32.1	20.23	0.04	1.59	796.0	22.0	12.08	0.03
TCb_TCc	TC	Liwu	PM3	north	1540	191.16	27.17	21.61	0.04	1.26	593.0	138.0	98.5	0.23
TCb_TCc	TC	Liwu	PM3	north	1560	191.16	26.47	20.16	0.04	1.31	536.0	0.0	0.0	0.0
TCb_TCc	TC	Liwu	PM3	north	1580	191.16	35.21	24.86	0.04	1.42	617.0	0.0	0.0	0.0
TCb_TCc	TC	Liwu	PM3	north	1600	191.17	50.94	17.71	0.04	2.88	861.0	14.0	0.0	0.02
TCb_TCc	TC	Liwu	PM3	north	1620	191.17	59.34	17.31	0.04	3.43	1103.0	20.0	0.0	0.02
TCb_TCc	TC	Liwu	PM3	north	1640	191.18	64.72	16.46	0.04	3.93	1241.0	62.0	12.89	0.05
TCb_TCc	TC	Liwu	PM3	north	1660	191.18	65.57	18.96	0.04	3.46	1303.0	52.0	15.08	0.04
TCt1_0_TCa	TC_trib1	Liwu	PM3	north	20	170.02	34.49	7.8	0.04	4.42	690.0	169.0	129.36	0.25
TCt1_0_TCa	TC_trib1	Liwu	PM3	north	40	170.03	30.64	9.94	0.04	3.08	651.0	188.0	173.06	0.29
TCt1_0_TCa	TC_trib1	Liwu	PM3	north	60	170.24	36.18	9.55	0.04	3.79	668.0	190.0	164.95	0.28
TCt1_0_TCa	TC_trib1	Liwu	PM3	north	80	170.24	44.31	9.05	0.04	4.89	805.0	113.0	104.08	0.14
TCt1_0_TCa	TC_trib1	Liwu	PM3	north	100	170.26	44.74	8.77	0.04	5.1	891.0	96.0	95.51	0.11
TCt1_0_TCa	TC_trib1	Liwu	PM3	north	120	170.26	39.44	11.87	0.04	3.32	842.0	76.0	76.38	0.09
TCt1_0_TCa	TC_trib1	Liwu	PM3	north	140	170.26	35.02	10.63	0.04	3.3	745.0	476.0	438.74	0.64
TCt1_0_TCa	TC_trib1	Liwu	PM3	north	160	170.27	36.03	8.46	0.04	4.26	710.0	32.0	29.65	0.04
TCt1_0_TCa	TC_trib1	Liwu	PM3	north	180	170.28	34.22	6.79	0.04	5.04	703.0	176.0	163.4	0.25
TCt1_0_TCa	TC_trib1	Liwu	PM3	north	200	170.28	36.24	9.3	0.04	3.9	705.0	131.0	99.0	0.19
TCt1_0_TCa	TC_trib1	Liwu	PM3	north	220	170.28	39.13	9.49	0.04	4.12	754.0	151.0	124.1	0.2
TCt1_0_TCa	TC_trib1	Liwu	PM3	north	240	170.3	40.96	8.49	0.04	4.82	801.0	40.0	13.94	0.05
TCt1_0_TCa	TC_trib1	Liwu	PM3	north	260	170.3	40.51	9.57	0.04	4.23	815.0	18.0	0.0	0.02
TCt1_0_TCa	TC_trib1	Liwu	PM3	north	280	170.31	37.11	13.52	0.04	2.75	776.0	16.0	0.0	0.02
TCt1_0_TCa	TC_trib1	Liwu	PM3	north	300	170.32	39.51	14.28	0.04	2.77	766.0	15.0	0.0	0.02
TCt1_0_TCa	TC_trib1	Liwu	PM3	north	320	170.32	33.94	16.85	0.04	2.01	735.0	5.0	0.0	0.01
TCt1_0_TCa	TC_trib1	Liwu	PM3	north	340	170.32	32.26	15.02	0.04	2.15	662.0	0.0	0.0	0.0
TCt1_0_TCa	TC_trib1	Liwu	PM3	north	360	170.32	32.03	13.65	0.04	2.35	643.0	0.0	0.0	0.0
TCt1_0_TCa	TC_trib1	Liwu	PM3	north	380	170.32	38.78	11.64	0.04	3.33	708.0	255.0	148.51	0.36
TCt1_0_TCa	TC_trib1	Liwu	PM3	north	400	170.33	48.86	9.73	0.04	5.02	876.0	171.0	36.46	0.2
TCt1_0_TCa	TC_trib1	Liwu	PM3	north	420	170.42	44.39	7.75	0.04	5.73	932.0	84.0	27.62	0.09
TCt1_0_TCa	TC_trib1	Liwu	PM3	north	440	170.44	38.76	5.36	0.04	7.23	832.0	51.0	11.17	0.06
TCt1_0_TCa	TC_trib1	Liwu	PM3	north	460	170.45	35.41	6.91	0.04	5.12	742.0	49.0	30.9	0.07
TCt1_0_TCa	TC_trib1	Liwu	PM3	north	480	170.46	30.1	9.42	0.04	3.2	655.0	16.0	12.91	0.02
TCt1_0_TCa	TC_trib1	Liwu	PM3	north	500	170.5	27.91	11.63	0.04	2.4	580.0	29.0	4.42	0.05
TCt1_0_TCa	TC_trib1	Liwu	PM3	north	520	170.5	30.23	14.15	0.04	2.14	581.0	2.0	0.0	0.0
TCt1_0_TCa	TC_trib1	Liwu	PM3	north	540	170.51	27.82	12.75	0.04	2.18	581.0	6.0	0.0	0.01
TCt1_0_TCa	TC_trib1	Liwu	PM3	north	560	170.52	29.38	13.58	0.04	2.16	572.0	3.0	0.0	0.0
TCt1_0_TCa	TC_trib1	Liwu	PM3	north	580	170.52	33.78	11.29	0.04	2.99	632.0	10.0	0.0	0.02
TCt1_0_TCa	TC_trib1	Liwu	PM3	north	600	170.53	27.99	8.6	0.04	3.26	618.0	0.0	0.0	0.0
TCt1_0_TCa	TC_trib1	Liwu	PM3	north	620	170.53	23.18	6.84	0.04	3.39	512.0	7.0	6.62	0.01
TCt1_0_TCa	TC_trib1	Liwu	PM3	north	640	170.53	30.61	11.44	0.04	2.67	538.0	58.0	17.07	0.11
TCt1_0_TCa	TC_trib1	Liwu	PM3	north	660	170.53	32.35	10.97	0.04	2.95	630.0	6.0	0.0	0.01
TCt1_0_TCa	TC_trib1	Liwu	PM3	north	680	170.54	31.21	9.02	0.04	3.46	636.0	39.0	3.5	0.06
TCt1_0_TCa	TC_trib1	Liwu	PM3	north	700	170.55	29.89	10.83	0.04	2.76	611.0	7.0	0.0	0.01
TCt2_0_TCc	TC_trib2	Liwu	PM3	north	20	56.81	27.16	9.22	0.04	2.95	543.0	119.0	91.05	0.22
TCt2_0_TCc	TC_trib2	Liwu	PM3	north	40	56.81	19.21	9.07	0.04	2.12	464.0	3.0	0.0	0.01
TCt2_0_TCc	TC_trib2	Liwu	PM3	north	60	56.82	10.39	7.42	0.04	1.4	296.0	0.0	0.0	0.0
TCt2_0_TCc	TC_trib2	Liwu	PM3	north	80	56.82	17.86	8.72	0.04	2.05	282.0	0.0	0.0	0.0
TCt2_0_TCc	TC_trib2	Liwu	PM3	north	100	56.83	21.41	7.36	0.04	2.91	393.0	1.0	0.0	0.0
TCt2_0_TCc	TC_trib2	Liwu	PM3	north	120	56.84	22.62	4.59	0.04	4.93	440.0	3.0	1.03	0.01
TCt2_0_TCc	TC_trib2	Liwu	PM3	north	140	56.86	18.06	8.17	0.04	2.21	407.0	35.0	33.33	0.09
TCt2_0_TCc	TC_trib2	Liwu	PM3	north	160	56.86	15.86	9.6	0.04	1.65	339.0	0.0	0.0	0.0
TCt2_0_TCc	TC_trib2	Liwu	PM3	north	180	56.87	15.03	11.12	0.04	1.35	309.0	0.0	0.0	0.0
TCt2_0_TCc	TC_trib2	Liwu	PM3	north	200	56.89	18.43	7.46	0.04	2.47	335.0	0.0	0.0	0.0
TCt2_0_TCc	TC_trib2	Liwu	PM3	north	220	56.89	12.21	11.86	0.04	1.03	306.0	0.0	0.0	0.0
TCt2_0_TCc	TC_trib2	Liwu	PM3	north	240	56.9	18.59	15.09	0.04	1.23	308.0	0.0	0.0	0.0
TCt2_0_TCc	TC_trib2	Liwu	PM3	north	260	56.9	39.91	12.47	0.04	3.2	585.0	231.0	231.14	0.4
TCt2_0_TCc	TC_trib2	Liwu	PM3	north	280	56.91	45.81	10.72	0.04	4.27	857.0	156.0	136.1	0.18
TCt2_0_TCc	TC_trib2	Liwu	PM3	north	300	56.92	33.03	8.9	0.04	3.71	788.0	39.0	32.11	0.05
TCt2_0_TCc	TC_trib2	Liwu	PM3	north	320	56.96	27.89	8.99	0.04	3.1	609.0	24.0	19.46	0.04
TCt2_0_TCc	TC_trib2	Liwu	PM3	north	340	56.96	34.28	3.85	0.04	8.91	622.0	49.0	47.88	0.08
TCt2_0_TCc	TC_trib2	Liwu	PM3	north	360	56.98	37.49	7.29	0.04	5.14	718.0	175.0	155.82	0.24
TCt2_0_TCc	TC_trib2	Liwu	PM3	north	380	56.99	24.06	10.03	0.04	2.4	616.0	21.0	16.47	0.03
TCt2_0_TCc	TC_trib2	Liwu	PM3	north	400	57.0	31.53	6.78	0.04	4.65	556.0	167.0	165.77	0.3
TCt2_0_TCc	TC_trib2	Liwu	PM3	north	420	57.01	24.27	8.93	0.04	2.72	558.0	17.0	13.46	0.03
TCt2_0_TCc	TC_trib2	Liwu	PM3	north	440	57.01	13.57	9.81	0.04	1.38	378.0	0.0	0.0	0.0
TCt2_0_TCc	TC_trib2	Liwu	PM3	north	460	57.01	21.88	8.14	0.04	2.69	355.0	2.0	2.24	0.01
TCt2_0_TCc	TC_trib2	Liwu	PM3	north	480	57.02	25.03	7.76	0.04	3.23	469.0	60.0	41.39	0.13
TCt2_0_TCc	TC_trib2	Liwu	PM3	north	500	57.06	27.78	6.07	0.04	4.57	528.0	96.0	90.29	0.18
TCt2_0_TCc	TC_trib2	Liwu	PM3	north	520	57.06	27.69	6.0	0.04	4.62	555.0	4.0	1.88	0.01
TCt2_0_TCc	TC_trib2	Liwu	PM3	north	540	57.06	24.68	4.91	0.04	5.02	524.0	38.0	35.89	0.07
TCt2_0_TCc	TC_trib2	Liwu	PM3	north	560	57.07	31.47	3.87	0.04	8.14	562.0	146.0	145.59	0.26
TCt2_0_TCc	TC_trib2	Liwu	PM3	north	580	57.07	30.81	3.6	0.04	8.57	623.0	100.0	86.3	0.16
TCt2_0_TCc	TC_trib2	Liwu	PM3	north	600	57.08	22.71	4.56	0.04	4.98	535.0	9.0	7.52	0.02
TCt2_0_TCc	TC_trib2	Liwu	PM3	north	620	57.08	23.86	4.85	0.04	4.92	466.0	73.0	69.66	0.16
TCt2_0_TCc	TC_trib2	Liwu	PM3	north	640	57.09	31.72	5.09	0.04	6.23	556.0	30.0	28.65	0.05
TCt2_0_TCc	TC_trib2	Liwu	PM3	north	660	57.09	33.01	6.44	0.04	5.13	647.0	20.0	12.17	0.03
TCt2_0_TCc	TC_trib2	Liwu	PM3	north	680	57.1	23.99	5.47	0.04	4.39	570.0	0.0	0.0	0.0
TCt2_0_TCc	TC_trib2	Liwu	PM3	north	700	57.1	33.85	3.04	0.04	11.15	578.0	50.0	49.82	0.09
TCt2_0_TCc	TC_trib2	Liwu	PM3	north	720	57.13	36.7	3.14	0.04	11.7	706.0	77.0	74.82	0.11
TCt2_0_TCc	TC_trib2	Liwu	PM3	north	740	57.16	40.89	4.05	0.04	10.1	776.0	164.0	157.44	0.21
TCt2_0_TCc	TC_trib2	Liwu	PM3	north	760	57.16	43.29	3.88	0.04	11.14	842.0	265.0	260.26	0.31
TCt2_0_TCc	TC_trib2	Liwu	PM3	north	780	57.17	39.5	2.48	0.04	15.92	828.0	70.0	69.13	0.08
TCt2_0_TCc	TC_trib2	Liwu	PM3	north	800	57.19	38.69	6.69	0.04	5.78	782.0	51.0	33.42	0.07
TCt2_0_TCc	TC_trib2	Liwu	PM3	north	820	57.21	24.95	4.65	0.04	5.37	636.0	15.0	14.52	0.02
TCt2_0_TCc	TC_trib2	Liwu	PM3	north	840	57.22	23.54	4.31	0.04	5.46	485.0	24.0	23.42	0.05
TCt2_0_TCc	TC_trib2	Liwu	PM3	north	860	57.22	26.44	3.17	0.04	8.34	500.0	62.0	61.74	0.12
TCt2_0_TCc	TC_trib2	Liwu	PM3	north	880	57.22	24.19	3.3	0.04	7.33	506.0	125.0	124.23	0.25
TCt2_0_TCc	TC_trib2	Liwu	PM3	north	900	57.23	24.0	7.13	0.04	3.36	482.0	3.0	2.03	0.01
TCt2_0_TCc	TC_trib2	Liwu	PM3	north	920	57.24	30.04	6.09	0.04	4.94	540.0	7.0	4.63	0.01
TCt2_0_TCc	TC_trib2	Liwu	PM3	north	940	57.24	29.43	4.4	0.04	6.69	595.0	12.0	11.11	0.02
TCt2_0_TCc	TC_trib2	Liwu	PM3	north	960	57.24	30.02	5.93	0.04	5.06	594.0	120.0	109.58	0.2
TCt2_0_TCc	TC_trib2	Liwu	PM3	north	980	57.25	37.23	4.47	0.04	8.33	672.0	24.0	17.52	0.04
TCt2_0_TCc	TC_trib2	Liwu	PM3	north	1000	57.26	41.75	2.52	0.04	16.58	790.0	94.0	93.81	0.12
TCt2_0_TCc	TC_trib2	Liwu	PM3	north	1020	57.27	44.34	4.9	0.04	9.04	861.0	292.0	279.44	0.34
TCt2_0_TCc	TC_trib2	Liwu	PM3	north	1040	57.35	40.54	7.02	0.04	5.78	849.0	81.0	56.74	0.1
TCt2_0_TCc	TC_trib2	Liwu	PM3	north	1060	57.36	31.03	8.52	0.04	3.64	716.0	16.0	10.19	0.02
TCt2_0_TCc	TC_trib2	Liwu	PM3	north	1080	57.37	25.97	9.63	0.04	2.7	570.0	0.0	0.0	0.0
TCt2_0_TCc	TC_trib2	Liwu	PM3	north	1100	57.37	20.46	6.62	0.04	3.09	464.0	3.0	2.79	0.01
TCt2_0_TCc	TC_trib2	Liwu	PM3	north	1120	57.37	16.05	10.61	0.04	1.51	365.0	0.0	0.0	0.0
TCt2_0_TCc	TC_trib2	Liwu	PM3	north	1140	57.37	15.42	15.43	0.04	1.0	315.0	0.0	0.0	0.0
TCt2_0_TCc	TC_trib2	Liwu	PM3	north	1160	57.37	15.99	20.25	0.04	0.79	314.0	0.0	0.0	0.0
TCt2_0_TCc	TC_trib2	Liwu	PM3	north	1180	57.38	13.11	8.7	0.04	1.51	291.0	0.0	0.0	0.0
TCc_TXe	TC_ds	Liwu	PM3	north	260	248.57	59.19	18.89	0.04	3.13	1287.0	0.0	0.0	0.0
TCc_TXe	TC_ds	Liwu	PM3	north	280	248.58	43.32	23.52	0.04	1.84	1025.0	43.0	42.58	0.04
TCc_TXe	TC_ds	Liwu	PM3	north	300	248.58	32.74	20.21	0.04	1.62	761.0	0.0	0.0	0.0
TCc_TXe	TC_ds	Liwu	PM3	north	320	248.58	42.64	21.65	0.04	1.97	754.0	0.0	0.0	0.0
TCc_TXe	TC_ds	Liwu	PM3	north	340	248.59	51.46	22.18	0.04	2.32	941.0	0.0	0.0	0.0
TCc_TXe	TC_ds	Liwu	PM3	north	360	248.59	54.62	12.05	0.04	4.53	1061.0	61.0	19.92	0.06
TCc_TXe	TC_ds	Liwu	PM3	north	380	248.59	60.55	20.05	0.04	3.02	1152.0	56.0	14.98	0.05
TCc_TXe	TC_ds	Liwu	PM3	north	400	248.6	55.14	17.18	0.04	3.21	1157.0	0.0	0.0	0.0
TCc_TXe	TC_ds	Liwu	PM3	north	420	248.6	39.0	14.92	0.04	2.61	941.0	56.0	17.9	0.06
TCc_TXe	TC_ds	Liwu	PM3	north	440	248.62	34.03	18.85	0.04	1.81	730.0	96.0	55.02	0.13
TCc_TXe	TC_ds	Liwu	PM3	north	460	248.62	34.93	19.11	0.04	1.83	690.0	868.0	867.71	1.26
TCc_TXe	TC_ds	Liwu	PM3	north	480	248.62	37.44	19.21	0.04	1.95	724.0	224.0	220.3	0.31
TCc_TXe	TC_ds	Liwu	PM3	north	500	248.63	42.05	17.28	0.04	2.43	795.0	0.0	0.0	0.0
TCc_TXe	TC_ds	Liwu	PM3	north	520	248.63	39.14	15.94	0.04	2.45	812.0	0.0	0.0	0.0
TCc_TXe	TC_ds	Liwu	PM3	north	540	248.64	39.23	12.05	0.04	3.26	784.0	0.0	0.0	0.0
TCc_TXe	TC_ds	Liwu	PM3	north	560	248.64	43.04	12.65	0.04	3.4	823.0	0.0	0.0	0.0
TCc_TXe	TC_ds	Liwu	PM3	north	580	248.65	42.63	12.3	0.04	3.47	857.0	3.0	0.0	0.0
TCc_TXe	TC_ds	Liwu	PM3	north	600	248.65	46.48	9.39	0.04	4.95	891.0	12.0	11.69	0.01
TCc_TXe	TC_ds	Liwu	PM3	north	620	248.67	49.37	11.03	0.04	4.48	958.0	37.0	36.84	0.04
TCc_TXe	TC_ds	Liwu	PM3	north	640	248.68	49.45	9.26	0.04	5.34	988.0	17.0	4.63	0.02
TCc_TXe	TC_ds	Liwu	PM3	north	660	248.69	48.71	7.93	0.04	6.15	982.0	86.0	48.23	0.09
TCc_TXe	TC_ds	Liwu	PM3	north	680	248.69	45.15	9.27	0.04	4.87	939.0	130.0	127.79	0.14
TCc_TXe	TC_ds	Liwu	PM3	north	700	248.7	45.28	7.63	0.04	5.93	904.0	47.0	45.72	0.05
TCc_TXe	TC_ds	Liwu	PM3	north	720	248.7	45.78	7.52	0.04	6.09	911.0	52.0	48.18	0.06
TCc_TXe	TC_ds	Liwu	PM3	north	740	248.81	54.48	7.65	0.04	7.12	1003.0	360.0	343.76	0.36
TCc_TXe	TC_ds	Liwu	PM3	north	760	248.82	56.2	8.46	0.04	6.65	1107.0	72.0	53.63	0.07
TCc_TXe	TC_ds	Liwu	PM3	north	780	248.82	54.78	8.7	0.04	6.3	1110.0	225.0	218.01	0.2
TCc_TXe	TC_ds	Liwu	PM3	north	800	248.82	59.52	9.03	0.04	6.59	1143.0	153.0	139.93	0.13
TCc_TXe	TC_ds	Liwu	PM3	north	820	248.83	59.81	8.96	0.04	6.68	1193.0	55.0	38.16	0.05
TCc_TXe	TC_ds	Liwu	PM3	north	840	248.83	71.54	6.8	0.04	10.53	1313.0	91.0	84.96	0.07
TCc_TXe	TC_ds	Liwu	PM3	north	860	248.83	65.77	7.8	0.04	8.43	1373.0	411.0	362.25	0.3
TCc_TXe	TC_ds	Liwu	PM3	north	880	248.83	55.26	7.93	0.04	6.97	1210.0	181.0	177.01	0.15
TCc_TXe	TC_ds	Liwu	PM3	north	900	248.84	52.47	7.9	0.04	6.64	1077.0	15.0	10.4	0.01
TCc_TXe	TC_ds	Liwu	PM3	north	920	248.85	55.86	8.48	0.04	6.59	1083.0	23.0	0.0	0.02
TCc_TXe	TC_ds	Liwu	PM3	north	940	248.88	54.66	12.52	0.04	4.37	1105.0	112.0	86.23	0.1
TCc_TXe	TC_ds	Liwu	PM3	north	960	248.89	54.0	16.78	0.04	3.22	1087.0	118.0	64.73	0.11
TCc_TXe	TC_ds	Liwu	PM3	north	980	248.9	51.87	10.7	0.04	4.85	1059.0	142.0	119.63	0.13
TCc_TXe	TC_ds	Liwu	PM3	north	1000	248.94	37.51	9.94	0.04	3.77	894.0	2.0	0.0	0.0
TCc_TXe	TC_ds	Liwu	PM3	north	1020	248.94	24.85	12.37	0.04	2.01	624.0	0.0	0.0	0.0
TCc_TXe	TC_ds	Liwu	PM3	north	1040	248.94	44.64	12.56	0.04	3.55	695.0	51.0	34.7	0.07
TCc_TXe	TC_ds	Liwu	PM3	north	1060	248.94	68.6	9.05	0.04	7.58	1132.0	231.0	177.01	0.2
TCc_TXe	TC_ds	Liwu	PM3	north	1080	248.96	79.31	13.86	0.04	5.72	1479.0	360.0	248.32	0.24
TCc_TXe	TC_ds	Liwu	PM3	north	1100	248.96	64.41	10.61	0.04	6.07	1437.0	169.0	99.97	0.12
TCc_TXe	TC_ds	Liwu	PM3	north	1120	248.97	47.96	13.07	0.04	3.67	1124.0	127.0	55.52	0.11
TCc_TXe	TC_ds	Liwu	PM3	north	1140	248.97	48.44	9.67	0.04	5.01	964.0	10.0	6.46	0.01
TCc_TXe	TC_ds	Liwu	PM3	north	1160	248.97	47.83	10.64	0.04	4.5	963.0	28.0	11.83	0.03
TCc_TXe	TC_ds	Liwu	PM3	north	1180	248.98	45.85	8.69	0.04	5.28	937.0	69.0	52.14	0.07
TCc_TXe	TC_ds	Liwu	PM3	north	1200	248.98	42.88	11.26	0.04	3.81	887.0	0.0	0.0	0.0
TCc_TXe	TC_ds	Liwu	PM3	north	1220	248.98	42.83	5.49	0.04	7.8	857.0	0.0	0.0	0.0
TCc_TXe	TC_ds	Liwu	PM3	north	1240	248.99	39.68	6.2	0.04	6.4	825.0	10.0	5.66	0.01
TCc_TXe	TC_ds	Liwu	PM3	north	1260	248.99	43.26	5.26	0.04	8.22	829.0	62.0	47.82	0.07
TCc_TXe	TC_ds	Liwu	PM3	north	1280	248.99	48.1	8.16	0.04	5.89	914.0	55.0	40.77	0.06
TCc_TXe	TC_ds	Liwu	PM3	north	1300	249.0	49.91	8.06	0.04	6.19	980.0	182.0	143.06	0.19
TCc_TXe	TC_ds	Liwu	PM3	north	1320	249.03	47.61	6.67	0.04	7.14	975.0	213.0	171.19	0.22
TCc_TXe	TC_ds	Liwu	PM3	north	1340	249.04	47.19	5.18	0.04	9.12	948.0	59.0	45.78	0.06
TCc_TXe	TC_ds	Liwu	PM3	north	1360	249.04	38.77	5.58	0.04	6.95	860.0	111.0	102.69	0.13
TCc_TXe	TC_ds	Liwu	PM3	north	1380	249.04	46.62	7.01	0.04	6.65	854.0	118.0	98.46	0.14
TCc_TXe	TC_ds	Liwu	PM3	north	1400	249.16	44.49	9.18	0.04	4.84	911.0	40.0	38.61	0.04
TCc_TXe	TC_ds	Liwu	PM3	north	1420	249.17	39.8	7.78	0.04	5.11	843.0	59.0	40.87	0.07
TCc_TXe	TC_ds	Liwu	PM3	north	1440	249.18	43.87	7.81	0.04	5.62	837.0	153.0	121.85	0.18
TCc_TXe	TC_ds	Liwu	PM3	north	1460	249.18	52.8	8.06	0.04	6.55	967.0	385.0	344.74	0.4
TCc_TXe	TC_ds	Liwu	PM3	north	1480	249.18	57.54	8.4	0.04	6.85	1103.0	797.0	769.17	0.72
TCc_TXe	TC_ds	Liwu	PM3	north	1500	249.19	55.48	12.82	0.04	4.33	1130.0	252.0	140.73	0.22
TCc_TXe	TC_ds	Liwu	PM3	north	1520	249.19	58.65	11.06	0.04	5.3	1141.0	32.0	30.28	0.03
LSt1_0_LSf	LS_trib	Liwu	PM3	north	100	30.34	79.22	10.61	0.12	7.46	1660.0	84.0	0.0	0.05
LSt1_0_LSf	LS_trib	Liwu	PM3	north	120	30.35	72.89	10.14	0.12	7.19	1521.0	258.0	0.0	0.17
LSt1_0_LSf	LS_trib	Liwu	PM3	north	140	30.37	62.06	7.68	0.12	8.08	1350.0	152.0	0.0	0.11
LSt1_0_LSf	LS_trib	Liwu	PM3	north	160	30.38	40.62	9.93	0.12	4.09	1027.0	473.0	381.41	0.46
LSt1_0_LSf	LS_trib	Liwu	PM3	north	180	30.39	26.84	12.83	0.12	2.09	675.0	105.0	0.0	0.16
LSt1_0_LSf	LS_trib	Liwu	PM3	north	200	30.4	26.69	13.32	0.12	2.0	535.0	95.0	0.0	0.18
LSt1_0_LSf	LS_trib	Liwu	PM3	north	220	30.4	22.17	10.14	0.12	2.19	489.0	0.0	0.0	0.0
LSt1_0_LSf	LS_trib	Liwu	PM3	north	240	30.4	22.88	21.11	0.12	1.08	450.0	72.0	0.0	0.16
LSt1_0_LSf	LS_trib	Liwu	PM3	north	260	30.4	29.61	15.18	0.12	1.95	525.0	30.0	0.0	0.06
LSt1_0_LSf	LS_trib	Liwu	PM3	north	280	30.43	34.57	11.97	0.12	2.89	642.0	313.0	74.21	0.49
LSt1_0_LSf	LS_trib	Liwu	PM3	north	300	30.43	27.77	16.51	0.12	1.68	623.0	72.0	0.0	0.12
LSt1_0_LSf	LS_trib	Liwu	PM3	north	320	30.43	31.51	8.83	0.12	3.57	593.0	25.0	0.0	0.04
LSt1_0_LSf	LS_trib	Liwu	PM3	north	340	30.44	34.23	14.25	0.12	2.4	657.0	363.0	0.0	0.55
LSt1_0_LSf	LS_trib	Liwu	PM3	north	360	30.45	42.22	10.17	0.12	4.15	764.0	244.0	0.0	0.32
LSt1_0_LSf	LS_trib	Liwu	PM3	north	380	30.55	44.42	9.76	0.12	4.55	866.0	97.0	0.0	0.11
LSt1_0_LSf	LS_trib	Liwu	PM3	north	400	30.55	44.32	12.0	0.12	3.69	887.0	60.0	0.0	0.07
LSt1_0_LSf	LS_trib	Liwu	PM3	north	420	30.56	36.78	7.88	0.12	4.67	811.0	77.0	0.0	0.1
LSt1_0_LSf	LS_trib	Liwu	PM3	north	440	30.56	34.55	6.31	0.12	5.47	713.0	90.0	59.65	0.13
LSt1_0_LSf	LS_trib	Liwu	PM3	north	460	30.57	34.09	6.43	0.12	5.3	686.0	33.0	0.0	0.05
LSt1_0_LSf	LS_trib	Liwu	PM3	north	480	30.57	35.25	20.53	0.12	1.72	693.0	22.0	0.0	0.03
LSt1_0_LSf	LS_trib	Liwu	PM3	north	500	30.57	35.12	24.19	0.12	1.45	704.0	14.0	0.0	0.02
LSa_LSb	LS	Liwu	PM3	north	320	434.18	40.86	13.47	0.03	3.03	930.0	0.0	0.0	0.0
LSa_LSb	LS	Liwu	PM3	north	340	434.18	41.46	16.47	0.03	2.52	823.0	0.0	0.0	0.0
LSa_LSb	LS	Liwu	PM3	north	360	434.18	48.99	15.71	0.03	3.12	905.0	43.0	37.52	0.05
LSa_LSb	LS	Liwu	PM3	north	380	434.19	59.09	14.8	0.03	3.99	1081.0	65.0	61.64	0.06
LSa_LSb	LS	Liwu	PM3	north	400	434.19	69.01	13.81	0.03	5.0	1281.0	29.0	24.75	0.02
LSa_LSb	LS	Liwu	PM3	north	420	434.2	65.8	16.05	0.03	4.1	1348.0	90.0	41.87	0.07
LSa_LSb	LS	Liwu	PM3	north	440	434.2	53.09	17.57	0.03	3.02	1189.0	6.0	0.0	0.0
LSa_LSb	LS	Liwu	PM3	north	460	434.21	50.77	13.64	0.03	3.72	1039.0	484.0	465.08	0.47
LSa_LSb	LS	Liwu	PM3	north	480	434.22	51.0	10.57	0.03	4.82	1018.0	45.0	17.99	0.04
LSa_LSb	LS	Liwu	PM3	north	500	434.23	53.34	10.14	0.03	5.26	1043.0	20.0	3.48	0.02
LSa_LSb	LS	Liwu	PM3	north	520	434.23	56.72	8.6	0.03	6.59	1101.0	71.0	45.15	0.06
LSa_LSb	LS	Liwu	PM3	north	540	434.26	56.5	8.9	0.03	6.35	1132.0	425.0	405.14	0.38
LSa_LSb	LS	Liwu	PM3	north	560	434.26	58.49	13.7	0.03	4.27	1150.0	160.0	119.16	0.14
LSa_LSb	LS	Liwu	PM3	north	580	434.27	61.04	15.07	0.03	4.05	1195.0	8.0	6.79	0.01
LSa_LSb	LS	Liwu	PM3	north	600	434.27	61.68	15.86	0.03	3.89	1227.0	1.0	0.0	0.0
LSa_LSb	LS	Liwu	PM3	north	620	434.27	61.75	14.58	0.03	4.23	1234.0	0.0	0.0	0.0
LSa_LSb	LS	Liwu	PM3	north	640	434.29	56.09	13.28	0.03	4.22	1178.0	6.0	0.0	0.01
LSa_LSb	LS	Liwu	PM3	north	660	434.29	49.13	8.87	0.03	5.54	1052.0	6.0	5.59	0.01
LSa_LSb	LS	Liwu	PM3	north	680	434.3	49.18	15.41	0.03	3.19	983.0	2.0	0.0	0.0
LSa_LSb	LS	Liwu	PM3	north	700	434.3	72.56	12.71	0.03	5.71	1217.0	220.0	193.15	0.18
LSa_LSb	LS	Liwu	PM3	north	720	434.36	87.85	11.67	0.03	7.53	1604.0	135.0	82.46	0.08
LSa_LSb	LS	Liwu	PM3	north	740	434.36	74.28	12.61	0.03	5.89	1621.0	25.0	16.34	0.02
LSa_LSb	LS	Liwu	PM3	north	760	434.37	67.53	12.18	0.03	5.54	1418.0	2.0	0.0	0.0
LSa_LSb	LS	Liwu	PM3	north	780	434.37	73.4	13.93	0.03	5.27	1409.0	41.0	22.22	0.03
LSa_LSb	LS	Liwu	PM3	north	800	434.37	85.47	13.09	0.03	6.53	1589.0	58.0	8.27	0.04
LSa_LSb	LS	Liwu	PM3	north	820	434.38	89.47	14.35	0.03	6.23	1749.0	155.0	115.78	0.09
LSa_LSb	LS	Liwu	PM3	north	840	434.47	71.74	15.33	0.03	4.68	1612.0	162.0	92.71	0.1
LSa_LSb	LS	Liwu	PM3	north	860	434.47	60.39	13.73	0.03	4.4	1321.0	67.0	55.35	0.05
LSa_LSb	LS	Liwu	PM3	north	880	434.48	65.41	16.83	0.03	3.89	1258.0	117.0	108.92	0.09
LSa_LSb	LS	Liwu	PM3	north	900	434.48	73.57	15.2	0.03	4.84	1390.0	383.0	364.22	0.28
LSb_LSc	LS	Liwu	PM3	north	920	435.05	72.96	13.81	0.03	5.28	1465.0	56.0	38.41	0.04
LSb_LSc	LS	Liwu	PM3	north	940	435.06	73.52	16.43	0.03	4.47	1465.0	152.0	95.99	0.1
LSb_LSc	LS	Liwu	PM3	north	960	435.06	66.86	15.88	0.03	4.21	1404.0	89.0	69.71	0.06
LSb_LSc	LS	Liwu	PM3	north	980	435.07	68.12	17.78	0.03	3.83	1350.0	92.0	78.41	0.07
LSb_LSc	LS	Liwu	PM3	north	1000	435.08	71.56	15.66	0.03	4.57	1397.0	0.0	0.0	0.0
LSb_LSc	LS	Liwu	PM3	north	1020	435.09	49.31	16.08	0.03	3.07	1209.0	0.0	0.0	0.0
LSb_LSc	LS	Liwu	PM3	north	1040	435.09	41.85	22.15	0.03	1.89	912.0	163.0	136.93	0.18
LSb_LSc	LS	Liwu	PM3	north	1060	435.09	55.42	16.81	0.03	3.3	973.0	102.0	65.5	0.11
LSb_LSc	LS	Liwu	PM3	north	1080	435.1	56.82	13.4	0.03	4.24	1122.0	79.0	59.44	0.07
LSb_LSc	LS	Liwu	PM3	north	1100	435.11	59.56	14.47	0.03	4.11	1164.0	9.0	8.75	0.01
LSb_LSc	LS	Liwu	PM3	north	1120	435.12	52.84	18.42	0.03	2.87	1124.0	0.0	0.0	0.0
LSb_LSc	LS	Liwu	PM3	north	1140	435.12	55.76	13.11	0.03	4.25	1086.0	0.0	0.0	0.0
LSb_LSc	LS	Liwu	PM3	north	1160	435.13	54.8	14.23	0.03	3.85	1106.0	0.0	0.0	0.0
LSb_LSc	LS	Liwu	PM3	north	1180	435.14	54.03	13.33	0.03	4.05	1088.0	0.0	0.0	0.0
LSb_LSc	LS	Liwu	PM3	north	1200	435.14	52.22	14.9	0.03	3.5	1063.0	0.0	0.0	0.0
LSb_LSc	LS	Liwu	PM3	north	1220	435.15	53.77	10.73	0.03	5.01	1060.0	0.0	0.0	0.0
LSb_LSc	LS	Liwu	PM3	north	1240	435.16	54.95	13.85	0.03	3.97	1087.0	8.0	0.0	0.01
LSb_LSc	LS	Liwu	PM3	north	1260	435.16	54.86	12.84	0.03	4.27	1098.0	131.0	120.92	0.12
LSb_LSc	LS	Liwu	PM3	north	1280	435.17	59.26	11.53	0.03	5.14	1141.0	50.0	48.47	0.04
LSb_LSc	LS	Liwu	PM3	north	1300	435.18	59.34	11.88	0.03	5.0	1186.0	7.0	5.96	0.01
LSb_LSc	LS	Liwu	PM3	north	1320	435.2	61.52	11.65	0.03	5.28	1209.0	19.0	5.39	0.02
LSb_LSc	LS	Liwu	PM3	north	1340	435.31	63.32	11.43	0.03	5.54	1248.0	286.0	249.6	0.23
LSb_LSc	LS	Liwu	PM3	north	1360	435.32	59.1	9.71	0.03	6.09	1224.0	103.0	63.31	0.08
LSb_LSc	LS	Liwu	PM3	north	1380	435.33	59.11	8.59	0.03	6.88	1182.0	31.0	26.23	0.03
LSb_LSc	LS	Liwu	PM3	north	1400	435.35	62.79	13.57	0.03	4.63	1219.0	89.0	30.64	0.07
LSb_LSc	LS	Liwu	PM3	north	1420	435.35	55.76	7.06	0.03	7.9	1185.0	48.0	42.24	0.04
LSb_LSc	LS	Liwu	PM3	north	1440	435.37	59.91	13.46	0.03	4.45	1157.0	74.0	64.57	0.06
LSb_LSc	LS	Liwu	PM3	north	1460	435.37	65.2	14.96	0.03	4.36	1251.0	24.0	13.9	0.02
LSb_LSc	LS	Liwu	PM3	north	1480	435.37	69.83	14.94	0.03	4.67	1350.0	25.0	12.5	0.02
LSc_LSd	LS	Liwu	PM3	north	1500	437.04	78.92	16.53	0.03	4.77	1488.0	543.0	441.33	0.37
LSc_LSd	LS	Liwu	PM3	north	1520	438.71	90.1	12.88	0.03	6.99	1690.0	869.0	772.62	0.51
LSc_LSd	LS	Liwu	PM3	north	1540	438.72	94.04	11.48	0.03	8.19	1841.0	1824.0	1803.08	0.99
LSc_LSd	LS	Liwu	PM3	north	1560	438.73	91.44	11.13	0.03	8.22	1855.0	137.0	118.1	0.07
LSc_LSd	LS	Liwu	PM3	north	1580	438.74	92.01	8.04	0.03	11.44	1835.0	128.0	109.02	0.07
LSc_LSd	LS	Liwu	PM3	north	1600	438.77	91.25	8.61	0.03	10.6	1833.0	248.0	191.45	0.14
LSc_LSd	LS	Liwu	PM3	north	1620	438.79	87.29	10.53	0.03	8.29	1785.0	54.0	44.39	0.03
LSc_LSd	LS	Liwu	PM3	north	1640	438.79	84.04	8.44	0.03	9.96	1713.0	89.0	87.28	0.05
LSc_LSd	LS	Liwu	PM3	north	1660	438.84	83.55	14.59	0.03	5.73	1676.0	204.0	129.32	0.12
LSc_LSd	LS	Liwu	PM3	north	1680	438.85	73.75	9.88	0.03	7.47	1573.0	105.0	80.34	0.07
LSc_LSd	LS	Liwu	PM3	north	1700	438.85	61.01	9.53	0.03	6.4	1348.0	29.0	23.36	0.02
LSc_LSd	LS	Liwu	PM3	north	1720	438.85	56.54	12.05	0.03	4.69	1175.0	44.0	33.85	0.04
LSc_LSd	LS	Liwu	PM3	north	1740	438.88	57.16	10.39	0.03	5.5	1137.0	0.0	0.0	0.0
LSc_LSd	LS	Liwu	PM3	north	1760	438.89	60.46	8.49	0.03	7.12	1176.0	2.0	0.0	0.0
LSc_LSd	LS	Liwu	PM3	north	1780	438.89	68.63	15.15	0.03	4.53	1291.0	40.0	21.41	0.03
LSc_LSd	LS	Liwu	PM3	north	1800	439.41	72.2	19.11	0.03	3.78	1408.0	42.0	6.98	0.03
LSd_LSe	LS	Liwu	PM3	north	1820	439.92	66.09	16.26	0.02	4.06	1383.0	6.0	0.0	0.0
LSd_LSe	LS	Liwu	PM3	north	1840	439.93	69.92	20.35	0.02	3.44	1360.0	46.0	26.79	0.03
LSd_LSe	LS	Liwu	PM3	north	1860	439.93	70.97	16.9	0.02	4.2	1409.0	77.0	48.92	0.05
LSd_LSe	LS	Liwu	PM3	north	1880	439.97	73.28	17.75	0.02	4.13	1443.0	42.0	36.06	0.03
LSd_LSe	LS	Liwu	PM3	north	1900	440.0	55.05	17.0	0.02	3.24	1283.0	0.0	0.0	0.0
LSd_LSe	LS	Liwu	PM3	north	1920	440.0	42.32	16.83	0.02	2.51	974.0	11.0	10.39	0.01
LSd_LSe	LS	Liwu	PM3	north	1940	440.01	60.89	14.88	0.02	4.09	1032.0	25.0	18.91	0.02
LSd_LSe	LS	Liwu	PM3	north	1960	440.02	84.86	17.35	0.02	4.89	1458.0	66.0	0.0	0.05
LSd_LSe	LS	Liwu	PM3	north	1980	440.03	99.17	15.14	0.02	6.55	1840.0	140.0	46.71	0.08
LSd_LSe	LS	Liwu	PM3	north	2000	440.03	108.3	13.26	0.02	8.17	2075.0	389.0	317.37	0.19
LSd_LSe	LS	Liwu	PM3	north	2020	440.03	112.43	13.35	0.02	8.42	2207.0	793.0	784.14	0.36
LSd_LSe	LS	Liwu	PM3	north	2040	440.04	109.77	11.05	0.02	9.93	2222.0	763.0	747.99	0.34
LSd_LSe	LS	Liwu	PM3	north	2060	440.05	111.8	14.51	0.02	7.7	2216.0	282.0	215.23	0.13
LSd_LSe	LS	Liwu	PM3	north	2080	440.05	112.39	9.57	0.02	11.75	2242.0	185.0	163.66	0.08
LSd_LSe	LS	Liwu	PM3	north	2100	440.08	115.06	10.16	0.02	11.32	2275.0	416.0	392.88	0.18
LSd_LSe	LS	Liwu	PM3	north	2120	440.08	109.31	17.51	0.02	6.24	2244.0	52.0	28.37	0.02
LSd_LSe	LS	Liwu	PM3	north	2140	440.09	81.6	15.08	0.02	5.41	1909.0	20.0	8.43	0.01
LSd_LSe	LS	Liwu	PM3	north	2160	440.1	79.23	10.93	0.02	7.25	1608.0	39.0	15.5	0.02
LSd_LSe	LS	Liwu	PM3	north	2180	440.11	81.85	13.6	0.02	6.02	1611.0	13.0	0.0	0.01
LSd_LSe	LS	Liwu	PM3	north	2200	440.13	83.44	9.01	0.02	9.26	1653.0	259.0	232.99	0.16
LSd_LSe	LS	Liwu	PM3	north	2220	440.13	75.97	12.79	0.02	5.94	1594.0	78.0	57.8	0.05
LSd_LSe	LS	Liwu	PM3	north	2240	440.14	71.61	17.05	0.02	4.2	1476.0	257.0	230.25	0.17
LSd_LSe	LS	Liwu	PM3	north	2260	440.14	70.44	10.24	0.02	6.88	1421.0	633.0	600.88	0.45
LSd_LSe	LS	Liwu	PM3	north	2280	440.15	67.81	10.49	0.02	6.47	1383.0	105.0	72.94	0.08
LSd_LSe	LS	Liwu	PM3	north	2300	440.16	69.67	8.99	0.02	7.75	1375.0	482.0	435.39	0.35
LSd_LSe	LS	Liwu	PM3	north	2320	440.17	71.92	7.96	0.02	9.04	1416.0	416.0	399.27	0.29
LSd_LSe	LS	Liwu	PM3	north	2340	440.26	78.77	10.87	0.02	7.24	1507.0	203.0	165.7	0.13
LSd_LSe	LS	Liwu	PM3	north	2360	440.35	84.79	13.85	0.02	6.12	1636.0	0.0	0.0	0.0
LSd_LSe	LS	Liwu	PM3	north	2380	440.36	60.56	20.57	0.02	2.94	1454.0	0.0	0.0	0.0
LSd_LSe	LS	Liwu	PM3	north	2400	440.36	35.27	18.74	0.02	1.88	958.0	0.0	0.0	0.0
LSd_LSe	LS	Liwu	PM3	north	2420	440.36	45.34	16.51	0.02	2.75	806.0	5.0	3.26	0.01
LSe_LSf	LS	Liwu	PM3	north	2440	441.14	48.89	18.73	0.02	2.61	942.0	0.0	0.0	0.0
LSe_LSf	LS	Liwu	PM3	north	2460	441.16	49.33	18.41	0.02	2.68	982.0	0.0	0.0	0.0
LSe_LSf	LS	Liwu	PM3	north	2480	441.16	46.05	15.3	0.02	3.01	954.0	4.0	0.0	0.0
LSe_LSf	LS	Liwu	PM3	north	2500	441.19	50.31	11.89	0.02	4.23	964.0	0.0	0.0	0.0
LSe_LSf	LS	Liwu	PM3	north	2520	441.22	49.75	17.05	0.02	2.92	1001.0	0.0	0.0	0.0
LSe_LSf	LS	Liwu	PM3	north	2540	441.26	48.33	15.82	0.02	3.06	981.0	1.0	0.0	0.0
LSe_LSf	LS	Liwu	PM3	north	2560	441.27	51.83	16.77	0.02	3.09	1002.0	278.0	272.21	0.28
LSe_LSf	LS	Liwu	PM3	north	2580	441.28	56.33	14.86	0.02	3.79	1082.0	106.0	101.92	0.1
LSe_LSf	LS	Liwu	PM3	north	2600	441.29	59.14	19.45	0.02	3.04	1155.0	0.0	0.0	0.0
LSe_LSf	LS	Liwu	PM3	north	2620	441.38	57.0	10.86	0.02	5.25	1161.0	68.0	62.97	0.06
LSe_LSf	LS	Liwu	PM3	north	2640	441.38	52.92	12.91	0.02	4.1	1099.0	478.0	465.2	0.43
LSe_LSf	LS	Liwu	PM3	north	2660	441.39	54.92	12.9	0.02	4.26	1078.0	227.0	211.5	0.21
LSe_LSf	LS	Liwu	PM3	north	2680	441.39	57.78	13.39	0.02	4.32	1127.0	194.0	141.13	0.17
LSe_LSf	LS	Liwu	PM3	north	2700	441.43	59.36	17.52	0.02	3.39	1171.0	245.0	127.4	0.21
LSe_LSf	LS	Liwu	PM3	north	2720	441.44	61.52	13.16	0.02	4.67	1209.0	150.0	84.01	0.12
LSe_LSf	LS	Liwu	PM3	north	2740	441.44	60.35	22.08	0.02	2.73	1219.0	111.0	5.95	0.09
LSe_LSf	LS	Liwu	PM3	north	2760	441.44	55.93	22.27	0.02	2.51	1163.0	69.0	15.71	0.06
LSe_LSf	LS	Liwu	PM3	north	2780	441.45	61.77	17.96	0.02	3.44	1177.0	138.0	65.41	0.12
LSe_LSf	LS	Liwu	PM3	north	2800	441.49	65.47	17.94	0.02	3.65	1272.0	120.0	32.82	0.09
LSe_LSf	LS	Liwu	PM3	north	2820	441.5	57.11	12.35	0.02	4.63	1226.0	49.0	8.75	0.04
LSf_LSg	LS	Liwu	PM3	north	2840	441.5	58.79	18.7	0.02	3.14	1159.0	112.0	85.99	0.1
LSf_LSg	LS	Liwu	PM3	north	2860	441.52	46.89	23.67	0.02	1.98	1057.0	74.0	60.67	0.07
LSf_LSg	LS	Liwu	PM3	north	2880	472.11	35.35	27.05	0.02	1.31	822.0	46.0	24.73	0.06
LSf_LSg	LS	Liwu	PM3	north	2900	472.11	39.4	25.72	0.02	1.53	748.0	15.0	5.67	0.02
LSf_LSg	LS	Liwu	PM3	north	2920	472.11	58.48	27.65	0.02	2.11	979.0	0.0	0.0	0.0
LSf_LSg	LS	Liwu	PM3	north	2940	472.16	60.7	22.51	0.02	2.7	1192.0	0.0	0.0	0.0
LSf_LSg	LS	Liwu	PM3	north	2960	472.16	42.29	23.6	0.02	1.79	1030.0	0.0	0.0	0.0
LSf_LSg	LS	Liwu	PM3	north	2980	472.17	30.44	19.59	0.02	1.55	727.0	0.0	0.0	0.0
LSf_LSg	LS	Liwu	PM3	north	3000	472.17	34.67	23.3	0.02	1.49	651.0	2.0	0.0	0.0
LSf_LSg	LS	Liwu	PM3	north	3020	472.18	38.29	19.59	0.02	1.95	730.0	0.0	0.0	0.0
LSf_LSg	LS	Liwu	PM3	north	3040	472.18	37.01	22.3	0.02	1.66	753.0	18.0	17.53	0.02
LSf_LSg	LS	Liwu	PM3	north	3060	472.19	32.69	23.06	0.02	1.42	697.0	0.0	0.0	0.0
LSf_LSg	LS	Liwu	PM3	north	3080	472.19	29.54	22.76	0.02	1.3	622.0	0.0	0.0	0.0
LSf_LSg	LS	Liwu	PM3	north	3100	472.19	31.1	20.06	0.02	1.55	606.0	0.0	0.0	0.0
LSf_LSg	LS	Liwu	PM3	north	3120	472.2	35.87	32.49	0.02	1.1	670.0	26.0	6.44	0.04
XP_0_XPa	XP	Liwu	PM1	north	280	509.25	71.01	15.12	0.03	4.7	1340.0	133.0	23.59	0.1
XP_0_XPa	XP	Liwu	PM1	north	300	509.27	69.55	10.81	0.03	6.44	1406.0	633.0	597.13	0.45
XP_0_XPa	XP	Liwu	PM1	north	320	509.27	58.21	12.96	0.03	4.49	1278.0	9.0	0.0	0.01
XP_0_XPa	XP	Liwu	PM1	north	340	509.28	58.59	9.11	0.03	6.43	1168.0	4.0	0.0	0.0
XP_0_XPa	XP	Liwu	PM1	north	360	509.28	59.03	11.48	0.03	5.14	1176.0	5.0	0.0	0.0
XP_0_XPa	XP	Liwu	PM1	north	380	509.29	50.63	13.09	0.03	3.87	1097.0	4.0	0.0	0.0
XP_0_XPa	XP	Liwu	PM1	north	400	509.3	42.17	14.66	0.03	2.88	928.0	0.0	0.0	0.0
XP_0_XPa	XP	Liwu	PM1	north	420	509.3	43.76	13.32	0.03	3.28	859.0	0.0	0.0	0.0
XP_0_XPa	XP	Liwu	PM1	north	440	509.31	52.48	14.32	0.03	3.66	962.0	2.0	0.0	0.0
XP_0_XPa	XP	Liwu	PM1	north	460	509.31	57.74	13.79	0.03	4.19	1102.0	83.0	57.33	0.07
XP_0_XPa	XP	Liwu	PM1	north	480	509.32	62.46	13.56	0.03	4.6	1202.0	323.0	249.11	0.27
XP_0_XPa	XP	Liwu	PM1	north	500	509.33	63.44	14.06	0.03	4.51	1259.0	45.0	15.03	0.04
XP_0_XPa	XP	Liwu	PM1	north	520	509.33	57.06	14.26	0.03	4.0	1205.0	95.0	80.77	0.08
XP_0_XPa	XP	Liwu	PM1	north	540	509.33	51.2	15.97	0.03	3.21	1083.0	98.0	49.98	0.09
XP_0_XPa	XP	Liwu	PM1	north	560	509.35	54.81	13.89	0.03	3.95	1060.0	77.0	64.71	0.07
XP_0_XPa	XP	Liwu	PM1	north	580	509.35	51.41	13.3	0.03	3.87	1062.0	32.0	7.98	0.03
XP_0_XPa	XP	Liwu	PM1	north	600	509.35	56.72	13.79	0.03	4.11	1081.0	300.0	275.58	0.28
XP_0_XPa	XP	Liwu	PM1	north	620	509.45	73.07	16.49	0.03	4.43	1298.0	1868.0	1699.94	1.44
XP_0_XPa	XP	Liwu	PM1	north	640	509.46	77.94	14.87	0.03	5.24	1510.0	1268.0	1104.36	0.84
XP_0_XPa	XP	Liwu	PM1	north	660	509.46	82.91	15.61	0.03	5.31	1609.0	364.0	219.7	0.23
XP_0_XPa	XP	Liwu	PM1	north	680	509.46	77.29	18.14	0.03	4.26	1602.0	467.0	320.08	0.29
XP_0_XPa	XP	Liwu	PM1	north	700	509.47	65.46	11.15	0.03	5.87	1427.0	352.0	287.75	0.25
XP_0_XPa	XP	Liwu	PM1	north	720	509.8	54.99	13.24	0.03	4.15	1205.0	70.0	7.84	0.06
XP_0_XPa	XP	Liwu	PM1	north	740	509.82	64.4	13.72	0.03	4.69	1194.0	237.0	177.72	0.2
XP_0_XPa	XP	Liwu	PM1	north	760	509.85	69.36	13.73	0.03	5.05	1338.0	639.0	518.15	0.48
XP_0_XPa	XP	Liwu	PM1	north	780	509.85	49.48	12.56	0.03	3.94	1188.0	107.0	66.74	0.09
XP_0_XPa	XP	Liwu	PM1	north	800	509.86	49.95	12.07	0.03	4.14	994.0	638.0	607.4	0.64
XP_0_XPa	XP	Liwu	PM1	north	820	509.86	48.5	11.88	0.03	4.08	985.0	472.0	441.87	0.48
XP_0_XPa	XP	Liwu	PM1	north	840	509.88	51.14	11.84	0.03	4.32	996.0	31.0	14.36	0.03
XP_0_XPa	XP	Liwu	PM1	north	860	509.91	55.39	12.34	0.03	4.49	1065.0	45.0	35.94	0.04
XP_0_XPa	XP	Liwu	PM1	north	880	509.92	58.69	11.07	0.03	5.3	1141.0	313.0	220.89	0.27
XP_0_XPa	XP	Liwu	PM1	north	900	509.93	64.88	11.41	0.03	5.68	1236.0	340.0	264.26	0.27
XP_0_XPa	XP	Liwu	PM1	north	920	509.99	78.76	12.88	0.03	6.11	1436.0	336.0	258.94	0.23
XP_0_XPa	XP	Liwu	PM1	north	940	509.99	70.84	12.96	0.03	5.46	1496.0	258.0	146.21	0.17
XP_0_XPa	XP	Liwu	PM1	north	960	509.99	60.0	12.85	0.03	4.67	1308.0	427.0	357.52	0.33
XP_0_XPa	XP	Liwu	PM1	north	980	510.0	51.12	7.33	0.03	6.97	1111.0	84.0	82.75	0.08
XP_0_XPa	XP	Liwu	PM1	north	1000	510.02	48.23	10.22	0.03	4.72	994.0	374.0	343.85	0.38
XP_0_XPa	XP	Liwu	PM1	north	1020	510.05	49.16	12.01	0.03	4.1	974.0	237.0	168.25	0.24
XP_0_XPa	XP	Liwu	PM1	north	1040	510.05	46.97	8.68	0.03	5.41	961.0	93.0	57.41	0.1
XP_0_XPa	XP	Liwu	PM1	north	1060	510.06	46.01	10.18	0.03	4.52	930.0	72.0	20.17	0.08
XP_0_XPa	XP	Liwu	PM1	north	1080	510.06	48.65	12.7	0.03	3.83	947.0	238.0	192.1	0.25
XP_0_XPa	XP	Liwu	PM1	north	1100	510.07	50.75	9.55	0.03	5.31	994.0	38.0	13.3	0.04
XP_0_XPa	XP	Liwu	PM1	north	1120	510.07	61.92	13.7	0.03	4.52	1127.0	450.0	283.31	0.4
XP_0_XPa	XP	Liwu	PM1	north	1140	510.08	68.91	15.5	0.03	4.44	1308.0	478.0	367.84	0.37
XP_0_XPa	XP	Liwu	PM1	north	1160	510.08	70.37	15.88	0.03	4.43	1393.0	184.0	20.04	0.13
XP_0_XPa	XP	Liwu	PM1	north	1180	510.09	70.8	12.48	0.03	5.67	1412.0	230.0	107.34	0.16
XP_0_XPa	XP	Liwu	PM1	north	1200	510.1	63.08	15.51	0.03	4.07	1339.0	188.0	75.46	0.14
XP_0_XPa	XP	Liwu	PM1	north	1220	510.1	58.48	15.91	0.03	3.68	1216.0	95.0	30.66	0.08
XP_0_XPa	XP	Liwu	PM1	north	1240	510.1	61.88	12.76	0.03	4.85	1204.0	172.0	166.61	0.14
XP_0_XPa	XP	Liwu	PM1	north	1260	510.11	59.61	13.21	0.03	4.51	1215.0	22.0	11.76	0.02
XPa_XPb	XP	Liwu	PM1	north	1280	511.52	61.51	13.33	0.02	4.61	1211.0	113.0	112.69	0.09
XPa_XPb	XP	Liwu	PM1	north	1300	511.53	67.74	9.87	0.02	6.86	1292.0	333.0	333.16	0.26
XPa_XPb	XP	Liwu	PM1	north	1320	511.53	72.98	7.95	0.02	9.19	1407.0	187.0	186.51	0.13
XPa_XPb	XP	Liwu	PM1	north	1340	511.57	72.47	7.45	0.02	9.73	1455.0	73.0	71.2	0.05
XPa_XPb	XP	Liwu	PM1	north	1360	511.59	69.13	12.02	0.02	5.75	1416.0	25.0	13.23	0.02
XPa_XPb	XP	Liwu	PM1	north	1380	511.59	60.97	11.54	0.02	5.28	1301.0	67.0	65.94	0.05
XPa_XPb	XP	Liwu	PM1	north	1400	511.6	59.83	10.15	0.02	5.89	1208.0	20.0	18.28	0.02
XPa_XPb	XP	Liwu	PM1	north	1420	511.61	60.91	10.21	0.02	5.96	1207.0	60.0	60.11	0.05
XPa_XPb	XP	Liwu	PM1	north	1440	511.61	57.03	9.07	0.02	6.29	1179.0	141.0	140.52	0.12
XPa_XPb	XP	Liwu	PM1	north	1460	511.62	59.56	9.56	0.02	6.23	1166.0	151.0	150.86	0.13
XPa_XPb	XP	Liwu	PM1	north	1480	511.63	58.53	7.85	0.02	7.45	1181.0	83.0	83.48	0.07
XPa_XPb	XP	Liwu	PM1	north	1500	511.63	62.24	9.6	0.02	6.48	1208.0	62.0	62.38	0.05
XPa_XPb	XP	Liwu	PM1	north	1520	511.75	66.79	8.49	0.02	7.87	1290.0	130.0	130.34	0.1
XPa_XPb	XP	Liwu	PM1	north	1540	511.76	67.81	8.05	0.02	8.43	1346.0	162.0	161.52	0.12
XPa_XPb	XP	Liwu	PM1	north	1560	511.76	62.17	8.87	0.02	7.01	1300.0	178.0	178.34	0.14
XPa_XPb	XP	Liwu	PM1	north	1580	511.78	60.5	7.77	0.02	7.79	1227.0	173.0	173.43	0.14
XPa_XPb	XP	Liwu	PM1	north	1600	511.94	63.33	8.34	0.02	7.59	1238.0	102.0	102.38	0.08
XPa_XPb	XP	Liwu	PM1	north	1620	511.96	61.68	6.78	0.02	9.1	1250.0	95.0	94.82	0.08
XPa_XPb	XP	Liwu	PM1	north	1640	511.96	61.69	7.06	0.02	8.74	1234.0	60.0	59.25	0.05
XPa_XPb	XP	Liwu	PM1	north	1660	511.96	62.47	8.98	0.02	6.95	1242.0	0.0	0.0	0.0
XPa_XPb	XP	Liwu	PM1	north	1680	511.97	60.86	10.05	0.02	6.06	1233.0	0.0	0.0	0.0
XPa_XPb	XP	Liwu	PM1	north	1700	511.97	62.65	8.33	0.02	7.52	1235.0	48.0	47.54	0.04
XPa_XPb	XP	Liwu	PM1	north	1720	511.97	66.23	6.5	0.02	10.19	1289.0	4.0	3.62	0.0
XPa_XPb	XP	Liwu	PM1	north	1740	511.99	65.78	5.35	0.02	12.31	1320.0	0.0	0.0	0.0
XPa_XPb	XP	Liwu	PM1	north	1760	512.0	67.97	5.14	0.02	13.22	1337.0	4.0	4.48	0.0
XPa_XPb	XP	Liwu	PM1	north	1780	512.01	71.44	4.58	0.02	15.61	1394.0	6.0	5.87	0.0
XPa_XPb	XP	Liwu	PM1	north	1800	512.02	76.61	6.62	0.02	11.57	1480.0	33.0	33.07	0.02
XPa_XPb	XP	Liwu	PM1	north	1820	512.08	75.31	4.23	0.02	17.81	1519.0	14.0	13.68	0.01
XPa_XPb	XP	Liwu	PM1	north	1840	512.11	73.94	4.56	0.02	16.21	1493.0	20.0	19.85	0.01
XPa_XPb	XP	Liwu	PM1	north	1860	512.12	71.22	5.04	0.02	14.13	1452.0	4.0	3.51	0.0
XPa_XPb	XP	Liwu	PM1	north	1880	512.14	75.82	4.18	0.02	18.16	1470.0	0.0	0.0	0.0
XPa_XPb	XP	Liwu	PM1	north	1900	512.15	81.51	3.82	0.02	21.36	1573.0	0.0	0.0	0.0
XPa_XPb	XP	Liwu	PM1	north	1920	512.16	87.61	2.99	0.02	29.35	1691.0	0.0	0.0	0.0
XPa_XPb	XP	Liwu	PM1	north	1940	512.17	83.77	3.77	0.02	22.19	1714.0	0.0	0.0	0.0
XPa_XPb	XP	Liwu	PM1	north	1960	512.18	88.78	2.45	0.02	36.29	1726.0	3.0	3.24	0.0
XPa_XPb	XP	Liwu	PM1	north	1980	512.19	95.09	3.57	0.02	26.65	1839.0	3.0	2.98	0.0
LX_0_LXa	LX	Lixing	MI	west	40	29.17	17.64	2.55	0.09	6.91	401.0	15.0	15.29	0.04
LX_0_LXa	LX	Lixing	MI	west	60	29.17	14.03	4.22	0.09	3.33	317.0	14.0	0.0	0.04
LX_0_LXa	LX	Lixing	MI	west	80	29.18	15.43	3.29	0.09	4.69	295.0	124.0	110.94	0.42
LX_0_LXa	LX	Lixing	MI	west	100	29.18	15.96	6.21	0.09	2.57	314.0	68.0	51.7	0.22
LX_0_LXa	LX	Lixing	MI	west	120	29.18	14.03	8.19	0.09	1.71	300.0	32.0	8.92	0.11
LX_0_LXa	LX	Lixing	MI	west	140	29.18	20.03	6.59	0.09	3.04	341.0	34.0	0.0	0.1
LX_0_LXa	LX	Lixing	MI	west	160	29.18	18.53	5.27	0.09	3.52	386.0	45.0	0.0	0.12
LX_0_LXa	LX	Lixing	MI	west	180	29.19	27.45	4.41	0.09	6.22	460.0	56.0	16.66	0.12
LX_0_LXa	LX	Lixing	MI	west	200	29.19	21.42	2.64	0.09	8.11	489.0	115.0	89.17	0.24
LX_0_LXa	LX	Lixing	MI	west	220	29.21	19.11	3.38	0.09	5.65	405.0	69.0	40.74	0.17
LX_0_LXa	LX	Lixing	MI	west	240	29.22	17.94	1.71	0.09	10.51	371.0	9.0	1.95	0.02
LX_0_LXa	LX	Lixing	MI	west	260	29.23	20.46	2.01	0.09	10.16	384.0	50.0	34.49	0.13
LX_0_LXa	LX	Lixing	MI	west	280	29.23	26.68	2.77	0.09	9.64	471.0	85.0	25.51	0.18
LX_0_LXa	LX	Lixing	MI	west	300	29.25	24.4	3.84	0.09	6.35	511.0	75.0	37.23	0.15
LX_0_LXa	LX	Lixing	MI	west	320	29.26	21.67	2.56	0.09	8.47	461.0	22.0	2.56	0.05
LX_0_LXa	LX	Lixing	MI	west	340	29.27	21.85	2.79	0.09	7.84	435.0	60.0	28.07	0.14
LX_0_LXa	LX	Lixing	MI	west	360	29.38	30.61	3.4	0.09	9.0	525.0	71.0	7.09	0.14
LX_0_LXa	LX	Lixing	MI	west	380	29.4	33.71	3.0	0.09	11.23	643.0	149.0	93.17	0.23
LX_0_LXa	LX	Lixing	MI	west	400	29.4	26.53	3.97	0.09	6.69	602.0	96.0	12.46	0.16
LX_0_LXa	LX	Lixing	MI	west	420	29.41	20.47	3.76	0.09	5.45	470.0	32.0	0.0	0.07
LX_0_LXa	LX	Lixing	MI	west	440	29.42	21.56	2.09	0.09	10.32	420.0	27.0	18.32	0.07
LX_0_LXa	LX	Lixing	MI	west	460	29.43	24.7	2.72	0.09	9.08	463.0	58.0	44.26	0.13
LX_0_LXa	LX	Lixing	MI	west	480	29.43	28.42	3.9	0.09	7.29	531.0	40.0	0.0	0.08
LX_0_LXa	LX	Lixing	MI	west	500	29.43	28.53	3.49	0.09	8.17	570.0	45.0	4.92	0.08
LX_0_LXa	LX	Lixing	MI	west	520	29.44	29.1	1.78	0.09	16.33	576.0	24.0	15.49	0.04
LX_0_LXa	LX	Lixing	MI	west	540	29.44	27.63	5.02	0.09	5.5	567.0	66.0	0.0	0.12
LX_0_LXa	LX	Lixing	MI	west	560	29.46	18.03	5.15	0.09	3.5	457.0	1.0	0.0	0.0
LX_0_LXa	LX	Lixing	MI	west	580	29.47	19.07	7.58	0.09	2.52	371.0	52.0	0.0	0.14
LX_0_LXa	LX	Lixing	MI	west	600	29.48	22.41	8.33	0.09	2.69	415.0	24.0	0.0	0.06
LX_0_LXa	LX	Lixing	MI	west	620	29.48	22.57	4.77	0.09	4.73	450.0	8.0	0.0	0.02
LX_0_LXa	LX	Lixing	MI	west	640	29.48	25.33	3.36	0.09	7.53	479.0	42.0	0.0	0.09
LX_0_LXa	LX	Lixing	MI	west	660	29.49	29.32	2.82	0.09	10.4	546.0	85.0	23.08	0.15
LX_0_LXa	LX	Lixing	MI	west	680	29.5	27.84	4.18	0.09	6.66	572.0	46.0	7.72	0.08
LX_0_LXa	LX	Lixing	MI	west	700	29.5	26.97	9.28	0.09	2.91	548.0	49.0	0.0	0.09
LX_0_LXa	LX	Lixing	MI	west	720	29.5	28.28	1.51	0.09	18.76	553.0	53.0	46.6	0.1
LX_0_LXa	LX	Lixing	MI	west	740	29.5	30.55	2.14	0.09	14.3	588.0	48.0	25.52	0.08
LX_0_LXa	LX	Lixing	MI	west	760	29.64	32.31	2.61	0.09	12.37	629.0	28.0	14.42	0.05
LXa_LXb	LX	Lixing	MI	west	780	29.79	27.25	3.62	0.09	7.52	596.0	48.0	0.0	0.08
LXa_LXb	LX	Lixing	MI	west	800	29.93	19.21	3.7	0.09	5.19	465.0	31.0	0.0	0.07
LXa_LXb	LX	Lixing	MI	west	820	29.94	14.15	3.27	0.09	4.32	334.0	23.0	0.0	0.07
LXa_LXb	LX	Lixing	MI	west	840	29.94	14.42	3.42	0.09	4.21	286.0	1.0	0.0	0.0
LQ_0_LQa	LQ_ds	Liqi	MI	west	40	28.73	10.05	2.63	0.06	3.82		34.0	32.96
LQa_LQb	LQ_ds	Liqi	MI	west	60	29.16	15.94	3.07	0.06	5.2	260.0	53.0	36.16	0.2
LQa_LQb	LQ_ds	Liqi	MI	west	80	29.59	19.89	3.85	0.06	5.17	358.0	33.0	18.06	0.09
LQa_LQb	LQ_ds	Liqi	MI	west	100	29.6	20.5	3.08	0.06	6.65	404.0	42.0	31.6	0.1
LQa_LQb	LQ_ds	Liqi	MI	west	120	29.62	20.61	1.79	0.06	11.48	411.0	133.0	132.21	0.32
LQa_LQb	LQ_ds	Liqi	MI	west	140	29.62	22.42	2.71	0.06	8.26	430.0	87.0	61.65	0.2
LQa_LQb	LQ_ds	Liqi	MI	west	160	29.62	21.67	3.74	0.06	5.79	441.0	21.0	1.86	0.05
LQa_LQb	LQ_ds	Liqi	MI	west	180	29.63	22.21	6.04	0.06	3.68	439.0	35.0	9.0	0.08
LQa_LQb	LQ_ds	Liqi	MI	west	200	29.63	22.68	5.7	0.06	3.98	449.0	22.0	0.0	0.05
LQa_LQb	LQ_ds	Liqi	MI	west	220	29.65	20.86	3.98	0.06	5.24	435.0	11.0	0.0	0.03
LQa_LQb	LQ_ds	Liqi	MI	west	240	29.65	26.07	2.99	0.06	8.73	469.0	37.0	26.5	0.08
LQa_LQb	LQ_ds	Liqi	MI	west	260	29.65	34.11	5.7	0.06	5.98	602.0	24.0	0.0	0.04
LQa_LQb	LQ_ds	Liqi	MI	west	280	29.65	34.53	5.2	0.06	6.64	686.0	23.0	0.0	0.03
LQa_LQb	LQ_ds	Liqi	MI	west	300	29.65	37.99	6.77	0.06	5.61	725.0	114.0	41.48	0.16
LQb_LQc	LQ_ds	Liqi	MI	west	320	38.25	43.87	7.66	0.06	5.72	819.0	69.0	0.0	0.08
LQb_LQc	LQ_ds	Liqi	MI	west	340	38.26	39.18	6.85	0.06	5.72	831.0	47.0	0.0	0.06
LQb_LQc	LQ_ds	Liqi	MI	west	360	38.26	31.04	7.8	0.06	3.98	702.0	17.0	0.0	0.02
LQb_LQc	LQ_ds	Liqi	MI	west	380	38.27	30.66	7.43	0.06	4.13	617.0	10.0	0.0	0.02
LQb_LQc	LQ_ds	Liqi	MI	west	400	38.27	31.43	7.88	0.06	3.99	621.0	11.0	0.0	0.02
LQb_LQc	LQ_ds	Liqi	MI	west	420	38.27	37.01	5.65	0.06	6.55	684.0	2.0	0.0	0.0
LQb_LQc	LQ_ds	Liqi	MI	west	440	38.27	40.8	4.05	0.06	10.07	778.0	32.0	16.02	0.04
LQb_LQc	LQ_ds	Liqi	MI	west	460	38.28	45.86	6.35	0.06	7.22	867.0	25.0	0.0	0.03
LQb_LQc	LQ_ds	Liqi	MI	west	480	38.3	46.79	5.74	0.06	8.15	926.0	30.0	5.3	0.03
LQb_LQc	LQ_ds	Liqi	MI	west	500	38.3	43.98	7.16	0.06	6.14	908.0	20.0	0.0	0.02
LQb_LQc	LQ_ds	Liqi	MI	west	520	38.31	42.65	5.94	0.06	7.18	866.0	1.0	0.0	0.0
LQb_LQc	LQ_ds	Liqi	MI	west	540	38.33	39.3	5.95	0.06	6.61	819.0	5.0	0.0	0.01
LQb_LQc	LQ_ds	Liqi	MI	west	560	38.35	44.5	5.08	0.06	8.75	838.0	8.0	0.0	0.01
LQb_LQc	LQ_ds	Liqi	MI	west	580	38.36	53.63	4.1	0.06	13.09	981.0	46.0	18.75	0.05
LQb_LQc	LQ_ds	Liqi	MI	west	600	38.38	58.39	3.54	0.06	16.48	1120.0	43.0	22.5	0.04
LQb_LQc	LQ_ds	Liqi	MI	west	620	38.4	61.96	8.19	0.06	7.57	1203.0	39.0	0.0	0.03
LQb_LQc	LQ_ds	Liqi	MI	west	640	38.41	62.71	6.66	0.06	9.41	1247.0	17.0	0.0	0.01
LQb_LQc	LQ_ds	Liqi	MI	west	660	38.43	62.06	6.5	0.06	9.54	1248.0	8.0	0.0	0.01
LQb_LQc	LQ_ds	Liqi	MI	west	680	38.45	51.97	7.81	0.06	6.65	1140.0	44.0	0.0	0.04
LQb_LQc	LQ_ds	Liqi	MI	west	700	38.46	38.54	6.42	0.06	6.01	905.0	2.0	0.0	0.0
LQb_LQc	LQ_ds	Liqi	MI	west	720	38.48	36.51	5.04	0.06	7.25	751.0	9.0	0.0	0.01
LQb_LQc	LQ_ds	Liqi	MI	west	740	38.49	39.55	5.96	0.06	6.64	761.0	9.0	0.0	0.01
LQc_LQd	LQ_ds	Liqi	MI	west	760	39.91	34.7	6.36	0.06	5.46	743.0	24.0	6.77	0.03
LQc_LQd	LQ_ds	Liqi	MI	west	780	39.93	24.53	9.84	0.06	2.49	592.0	35.0	0.0	0.06
LQc_LQd	LQ_ds	Liqi	MI	west	800	39.94	21.08	5.74	0.06	3.67	456.0	4.0	0.0	0.01
LQc_LQd	LQ_ds	Liqi	MI	west	820	39.95	16.59	6.5	0.06	2.55	377.0	32.0	10.59	0.08
LQc_LQd	LQ_ds	Liqi	MI	west	840	39.95	15.99	6.82	0.06	2.35	326.0	17.0	3.97	0.05
LQc_LQd	LQ_ds	Liqi	MI	west	860	39.95	14.51	6.72	0.06	2.16	305.0	10.0	0.0	0.03
LQc_LQd	LQ_ds	Liqi	MI	west	880	39.95	19.83	7.62	0.06	2.6	343.0	35.0	10.51	0.1
LQc_LQd	LQ_ds	Liqi	MI	west	900	39.96	21.92	7.15	0.06	3.06	417.0	30.0	9.85	0.07
LQc_LQd	LQ_ds	Liqi	MI	west	920	39.97	22.08	6.04	0.06	3.66	440.0	15.0	0.0	0.04
LQc_LQd	LQ_ds	Liqi	MI	west	940	39.97	23.31	8.19	0.06	2.85	454.0	0.0	0.0	0.0
LQc_LQd	LQ_ds	Liqi	MI	west	960	39.98	28.78	7.29	0.06	3.95	521.0	33.0	0.0	0.06
LQc_LQd	LQ_ds	Liqi	MI	west	980	39.98	29.39	6.8	0.06	4.32	582.0	39.0	0.0	0.07
LQc_LQd	LQ_ds	Liqi	MI	west	1000	39.99	28.76	7.44	0.06	3.87	581.0	48.0	0.0	0.08
LQc_LQd	LQ_ds	Liqi	MI	west	1020	40.02	23.7	5.76	0.06	4.12	525.0	11.0	0.0	0.02
LQc_LQd	LQ_ds	Liqi	MI	west	1040	40.02	25.68	6.84	0.06	3.75	494.0	14.0	0.0	0.03
LQc_LQd	LQ_ds	Liqi	MI	west	1060	40.02	29.4	7.14	0.06	4.12	551.0	3.0	0.0	0.01
LQc_LQd	LQ_ds	Liqi	MI	west	1080	40.04	26.32	4.21	0.06	6.25	557.0	2.0	0.0	0.0
LQc_LQd	LQ_ds	Liqi	MI	west	1100	40.04	22.31	3.51	0.06	6.35	486.0	0.0	0.0	0.0
LQc_LQd	LQ_ds	Liqi	MI	west	1120	40.05	19.36	4.55	0.06	4.26	417.0	0.0	0.0	0.0
LQc_LQd	LQ_ds	Liqi	MI	west	1140	40.05	20.94	4.16	0.06	5.03	403.0	6.0	0.0	0.01
LQc_LQd	LQ_ds	Liqi	MI	west	1160	40.06	23.23	3.84	0.06	6.04	442.0	15.0	9.21	0.03
LQc_LQd	LQ_ds	Liqi	MI	west	1180	40.06	25.12	4.96	0.06	5.06	484.0	5.0	0.0	0.01
LQc_LQd	LQ_ds	Liqi	MI	west	1200	40.07	26.78	6.34	0.06	4.22	519.0	8.0	0.0	0.01
LQc_LQd	LQ_ds	Liqi	MI	west	1220	40.08	26.36	6.41	0.06	4.11	531.0	14.0	0.0	0.03
LQc_LQd	LQ_ds	Liqi	MI	west	1240	40.11	27.73	5.09	0.06	5.45	541.0	0.0	0.0	0.0
LQc_LQd	LQ_ds	Liqi	MI	west	1260	40.12	30.11	4.5	0.06	6.69	578.0	0.0	0.0	0.0
LL_0_LLa	LL	Lele	PM4	central	20	417.16	33.63	8.01	0.03	4.2	673.0	17.0	10.27	0.02
LL_0_LLa	LL	Lele	PM4	central	40	417.21	33.66	6.85	0.03	4.92	673.0	0.0	0.0	0.0
LL_0_LLa	LL	Lele	PM4	central	60	417.22	34.0	2.29	0.03	14.88	677.0	7.0	6.94	0.01
LL_0_LLa	LL	Lele	PM4	central	80	417.22	36.49	5.94	0.03	6.14	705.0	16.0	14.01	0.02
LL_0_LLa	LL	Lele	PM4	central	100	417.23	36.64	7.16	0.03	5.12	731.0	1.0	0.0	0.0
LL_0_LLa	LL	Lele	PM4	central	120	417.24	34.81	6.61	0.03	5.27	714.0	13.0	12.17	0.02
LL_0_LLa	LL	Lele	PM4	central	140	417.24	37.8	7.47	0.03	5.06	726.0	0.0	0.0	0.0
LL_0_LLa	LL	Lele	PM4	central	160	417.24	36.46	7.79	0.03	4.68	743.0	2.0	1.68	0.0
LL_0_LLa	LL	Lele	PM4	central	180	417.25	36.47	8.04	0.03	4.54	729.0	5.0	3.92	0.01
LL_0_LLa	LL	Lele	PM4	central	200	417.3	40.23	10.37	0.03	3.88	767.0	23.0	10.51	0.03
LL_0_LLa	LL	Lele	PM4	central	220	417.3	41.82	8.95	0.03	4.67	821.0	9.0	2.85	0.01
LL_0_LLa	LL	Lele	PM4	central	240	417.31	46.03	9.69	0.03	4.75	879.0	23.0	10.48	0.03
LL_0_LLa	LL	Lele	PM4	central	260	417.32	41.68	10.65	0.03	3.91	877.0	15.0	3.37	0.02
LL_0_LLa	LL	Lele	PM4	central	280	417.33	32.97	6.83	0.03	4.83	747.0	3.0	0.0	0.0
LL_0_LLa	LL	Lele	PM4	central	300	417.35	28.59	6.58	0.03	4.34	616.0	16.0	9.6	0.03
LL_0_LLa	LL	Lele	PM4	central	320	417.35	19.61	4.87	0.03	4.03	482.0	117.0	117.19	0.24
LL_0_LLa	LL	Lele	PM4	central	340	417.35	18.3	2.83	0.03	6.47	379.0	62.0	62.09	0.16
LL_0_LLa	LL	Lele	PM4	central	360	417.37	20.62	8.35	0.03	2.47	389.0	71.0	69.57	0.18
LL_0_LLa	LL	Lele	PM4	central	380	417.37	25.92	9.87	0.03	2.62	465.0	30.0	22.79	0.06
LL_0_LLa	LL	Lele	PM4	central	400	417.44	36.42	9.98	0.03	3.65	623.0	60.0	41.84	0.1
LL_0_LLa	LL	Lele	PM4	central	420	417.52	33.85	10.45	0.03	3.24	703.0	15.0	10.33	0.02
LL_0_LLa	LL	Lele	PM4	central	440	417.52	40.43	10.93	0.03	3.7	743.0	51.0	32.51	0.07
LLa_LLb	LL	Lele	PM4	central	460	417.84	54.26	7.01	0.03	7.74	947.0	109.0	98.28	0.12
LLa_LLb	LL	Lele	PM4	central	480	418.0	56.88	6.9	0.03	8.24	1111.0	65.0	57.22	0.06
LLa_LLb	LL	Lele	PM4	central	500	418.16	52.34	7.65	0.03	6.84	1092.0	37.0	25.42	0.03
LLa_LLb	LL	Lele	PM4	central	520	418.16	51.74	8.4	0.03	6.16	1041.0	23.0	5.08	0.02
LLa_LLb	LL	Lele	PM4	central	540	418.17	57.42	5.14	0.03	11.17	1092.0	21.0	15.85	0.02
LLa_LLb	LL	Lele	PM4	central	560	418.18	55.25	3.93	0.03	14.06	1127.0	13.0	12.1	0.01
LLa_LLb	LL	Lele	PM4	central	580	418.19	50.71	5.77	0.03	8.79	1060.0	17.0	8.77	0.02
LLa_LLb	LL	Lele	PM4	central	600	418.19	45.15	5.38	0.03	8.39	959.0	32.0	24.77	0.03
LLa_LLb	LL	Lele	PM4	central	620	418.2	40.53	6.47	0.03	6.26	857.0	11.0	5.37	0.01
LLa_LLb	LL	Lele	PM4	central	640	418.21	36.64	5.82	0.03	6.3	772.0	2.0	0.0	0.0
LLa_LLb	LL	Lele	PM4	central	660	418.21	33.2	4.08	0.03	8.13	698.0	1.0	1.14	0.0
LLa_LLb	LL	Lele	PM4	central	680	418.22	34.66	4.27	0.03	8.12	679.0	4.0	3.73	0.01
LLa_LLb	LL	Lele	PM4	central	700	418.22	37.22	3.51	0.03	10.6	719.0	6.0	6.35	0.01
LLa_LLb	LL	Lele	PM4	central	720	418.22	39.95	2.51	0.03	15.94	772.0	25.0	25.2	0.03
LLb_LLc	LL	Lele	PM4	central	740	418.22	43.84	4.5	0.03	9.74	838.0	14.0	12.49	0.02
LLb_LLc	LL	Lele	PM4	central	760	418.23	42.78	5.14	0.03	8.32	866.0	6.0	5.61	0.01
LLb_LLc	LL	Lele	PM4	central	780	419.83	39.32	5.47	0.03	7.19	821.0	12.0	11.24	0.01
LLb_LLc	LL	Lele	PM4	central	800	419.9	36.9	5.8	0.03	6.37	762.0	17.0	16.19	0.02
LLb_LLc	LL	Lele	PM4	central	820	419.98	32.52	5.22	0.03	6.23	694.0	12.0	11.65	0.02
LLb_LLc	LL	Lele	PM4	central	840	419.98	32.85	5.4	0.03	6.09	654.0	32.0	29.68	0.05
LLb_LLc	LL	Lele	PM4	central	860	419.98	37.62	5.57	0.03	6.75	705.0	10.0	9.94	0.01
LLb_LLc	LL	Lele	PM4	central	880	419.98	43.26	3.4	0.03	12.74	809.0	10.0	10.5	0.01
LLb_LLc	LL	Lele	PM4	central	900	419.99	48.22	3.19	0.03	15.12	915.0	54.0	53.74	0.06
LLb_LLc	LL	Lele	PM4	central	920	420.0	50.54	3.63	0.03	13.92	988.0	25.0	25.23	0.03
LLb_LLc	LL	Lele	PM4	central	940	420.01	57.15	5.07	0.03	11.27	1077.0	25.0	21.96	0.02
LLb_LLc	LL	Lele	PM4	central	960	420.01	57.97	3.05	0.03	19.01	1151.0	27.0	26.7	0.02
LLb_LLc	LL	Lele	PM4	central	980	420.02	57.09	5.56	0.03	10.27	1151.0	19.0	13.28	0.02
LLb_LLc	LL	Lele	PM4	central	1000	420.04	55.78	4.7	0.03	11.86	1129.0	9.0	6.59	0.01
LLb_LLc	LL	Lele	PM4	central	1020	420.05	54.28	6.19	0.03	8.77	1101.0	7.0	3.64	0.01
LLb_LLc	LL	Lele	PM4	central	1040	420.06	51.26	4.12	0.03	12.44	1055.0	1.0	0.98	0.0
LLb_LLc	LL	Lele	PM4	central	1060	420.08	44.71	2.27	0.03	19.65	960.0	0.0	0.0	0.0
LLb_LLc	LL	Lele	PM4	central	1080	420.1	36.36	4.01	0.03	9.06	811.0	0.0	0.0	0.0
LLb_LLc	LL	Lele	PM4	central	1100	420.12	37.28	3.08	0.03	12.1	736.0	22.0	21.64	0.03
LLb_LLc	LL	Lele	PM4	central	1120	420.14	41.19	4.57	0.03	9.01	785.0	48.0	45.3	0.06
LLb_LLc	LL	Lele	PM4	central	1140	420.14	44.14	4.57	0.03	9.65	853.0	13.0	11.81	0.02
LLb_LLc	LL	Lele	PM4	central	1160	420.15	46.1	4.18	0.03	11.04	902.0	50.0	49.35	0.06
LLb_LLc	LL	Lele	PM4	central	1180	420.16	44.82	4.15	0.03	10.8	909.0	10.0	9.66	0.01
LLb_LLc	LL	Lele	PM4	central	1200	420.16	38.84	6.61	0.03	5.88	837.0	21.0	18.11	0.02
LLb_LLc	LL	Lele	PM4	central	1220	420.18	32.76	9.11	0.03	3.6	716.0	12.0	10.12	0.02
LLb_LLc	LL	Lele	PM4	central	1240	420.19	32.47	5.88	0.03	5.52	652.0	18.0	13.62	0.03
LLb_LLc	LL	Lele	PM4	central	1260	420.19	34.69	0.96	0.03	36.26	672.0	9.0	8.72	0.01
LLb_LLc	LL	Lele	PM4	central	1280	420.21	32.53	2.69	0.03	12.11	672.0	1.0	0.98	0.0
LLb_LLc	LL	Lele	PM4	central	1300	420.21	30.24	2.88	0.03	10.49	628.0	6.0	6.07	0.01
LLb_LLc	LL	Lele	PM4	central	1320	420.22	29.75	5.44	0.03	5.47	600.0	7.0	6.53	0.01
LLb_LLc	LL	Lele	PM4	central	1340	420.23	33.76	2.33	0.03	14.49	635.0	7.0	6.99	0.01
LLb_LLc	LL	Lele	PM4	central	1360	420.23	32.55	3.68	0.03	8.84	663.0	0.0	0.0	0.0
LLb_LLc	LL	Lele	PM4	central	1380	420.24	29.78	4.33	0.03	6.88	623.0	4.0	3.93	0.01
LLb_LLc	LL	Lele	PM4	central	1400	420.26	26.43	4.54	0.03	5.82	562.0	2.0	2.11	0.0
LLb_LLc	LL	Lele	PM4	central	1420	420.38	24.04	7.82	0.03	3.08	505.0	8.0	8.09	0.02
LLb_LLc	LL	Lele	PM4	central	1440	420.38	27.28	8.47	0.03	3.22	513.0	9.0	8.74	0.02
LLb_LLc	LL	Lele	PM4	central	1460	420.39	30.98	9.55	0.03	3.25	583.0	0.0	0.0	0.0
LLb_LLc	LL	Lele	PM4	central	1480	420.39	33.88	6.36	0.03	5.32	649.0	2.0	2.02	0.0
LLc_LLd	LL	Lele	PM4	central	1500	420.39	35.38	4.3	0.01	8.23	693.0	0.0	0.0	0.0
LLc_LLd	LL	Lele	PM4	central	1520	420.77	34.1	6.33	0.01	5.39	695.0	0.0	0.0	0.0
LLc_LLd	LL	Lele	PM4	central	1540	420.78	32.03	7.24	0.01	4.42	661.0	0.0	0.0	0.0
LLc_LLd	LL	Lele	PM4	central	1560	420.78	30.23	3.34	0.01	9.05	623.0	0.0	0.0	0.0
LLc_LLd	LL	Lele	PM4	central	1580	420.78	35.7	3.66	0.01	9.76	659.0	13.0	13.24	0.02
LLc_LLd	LL	Lele	PM4	central	1600	420.78	41.72	4.0	0.01	10.42	774.0	18.0	17.59	0.02
LLc_LLd	LL	Lele	PM4	central	1620	420.78	46.26	4.7	0.01	9.84	880.0	26.0	26.23	0.03
LLc_LLd	LL	Lele	PM4	central	1640	420.78	53.52	5.24	0.01	10.2	998.0	93.0	93.34	0.09
LLc_LLd	LL	Lele	PM4	central	1660	420.79	54.67	3.22	0.01	16.95	1082.0	90.0	89.71	0.08
LLc_LLd	LL	Lele	PM4	central	1680	420.79	51.92	3.22	0.01	16.14	1066.0	77.0	77.05	0.07
LLc_LLd	LL	Lele	PM4	central	1700	420.79	50.06	2.29	0.01	21.88	1020.0	80.0	80.0	0.08
LLc_LLd	LL	Lele	PM4	central	1720	420.79	47.93	3.57	0.01	13.43	980.0	135.0	134.61	0.14
LLc_LLd	LL	Lele	PM4	central	1740	420.8	45.33	3.17	0.01	14.32	933.0	32.0	31.7	0.03
LLc_LLd	LL	Lele	PM4	central	1760	420.82	45.76	1.77	0.01	25.89	911.0	15.0	15.08	0.02
LLc_LLd	LL	Lele	PM4	central	1780	420.83	46.18	1.52	0.01	30.39	919.0	9.0	8.58	0.01
LLc_LLd	LL	Lele	PM4	central	1800	420.84	46.6	2.25	0.01	20.67	928.0	5.0	5.38	0.01
LLc_LLd	LL	Lele	PM4	central	1820	420.87	47.38	1.98	0.01	23.93	940.0	3.0	3.18	0.0
LLc_LLd	LL	Lele	PM4	central	1840	420.88	49.04	4.51	0.01	10.87	964.0	87.0	86.98	0.09
LLc_LLd	LL	Lele	PM4	central	1860	420.89	50.32	4.63	0.01	10.86	994.0	168.0	167.67	0.17
LLc_LLd	LL	Lele	PM4	central	1880	420.91	51.15	4.75	0.01	10.76	1015.0	14.0	13.68	0.01
LLc_LLd	LL	Lele	PM4	central	1900	420.91	50.05	3.7	0.01	13.54	1012.0	9.0	9.45	0.01
LLc_LLd	LL	Lele	PM4	central	1920	420.94	43.65	2.04	0.01	21.35	937.0	23.0	22.76	0.02
LLc_LLd	LL	Lele	PM4	central	1940	421.09	41.35	2.74	0.01	15.08	850.0	11.0	11.16	0.01
LLc_LLd	LL	Lele	PM4	central	1960	421.25	40.71	3.69	0.01	11.03	821.0	11.0	11.47	0.01
LLc_LLd	LL	Lele	PM4	central	1980	421.25	42.93	7.68	0.01	5.59	836.0	1.0	1.2	0.0
LLc_LLd	LL	Lele	PM4	central	2000	421.25	46.05	4.18	0.01	11.03	890.0	2.0	1.66	0.0
LLc_LLd	LL	Lele	PM4	central	2020	421.28	51.56	3.95	0.01	13.05	976.0	1.0	0.6	0.0
LLc_LLd	LL	Lele	PM4	central	2040	421.33	53.35	2.75	0.01	19.4	1049.0	0.0	0.0	0.0
LLc_LLd	LL	Lele	PM4	central	2060	421.38	56.44	6.56	0.01	8.6	1098.0	8.0	7.62	0.01
LLd_LLe	LL	Lele	PM4	central	2080	421.38	60.35	5.51	0.01	10.94	1168.0	6.0	6.01	0.01
LLd_LLe	LL	Lele	PM4	central	2100	421.39	64.74	4.24	0.01	15.27	1251.0	18.0	17.91	0.01
LLd_LLe	LL	Lele	PM4	central	2120	421.39	66.22	3.5	0.01	18.92	1310.0	19.0	19.4	0.01
LLd_LLe	LL	Lele	PM4	central	2140	421.4	63.33	6.35	0.01	9.97	1295.0	68.0	68.31	0.05
LLd_LLe	LL	Lele	PM4	central	2160	424.33	59.21	6.06	0.01	9.77	1225.0	37.0	36.92	0.03
LLd_LLe	LL	Lele	PM4	central	2180	424.34	54.99	6.0	0.01	9.16	1142.0	125.0	124.88	0.11
LLd_LLe	LL	Lele	PM4	central	2200	424.34	51.64	3.61	0.01	14.29	1066.0	62.0	62.2	0.06
LLd_LLe	LL	Lele	PM4	central	2220	424.36	49.28	1.08	0.01	45.63	1009.0	15.0	15.47	0.02
LLd_LLe	LL	Lele	PM4	central	2240	424.36	48.11	0.69	0.01	69.73	974.0	25.0	24.9	0.03
LLd_LLe	LL	Lele	PM4	central	2260	424.37	46.97	0.16	0.01	293.53	951.0	14.0	13.56	0.01
LLd_LLe	LL	Lele	PM4	central	2280	424.37	46.47	1.27	0.01	36.55	934.0	39.0	38.53	0.04
LLd_LLe	LL	Lele	PM4	central	2300	424.4	46.98	2.3	0.01	20.4	935.0	34.0	33.95	0.04
LLd_LLe	LL	Lele	PM4	central	2320	424.41	47.49	3.12	0.01	15.23	945.0	53.0	53.09	0.06
LLd_LLe	LL	Lele	PM4	central	2340	424.41	48.44	3.93	0.01	12.31	959.0	150.0	149.62	0.16
LLd_LLe	LL	Lele	PM4	central	2360	424.41	50.77	2.48	0.01	20.47	992.0	143.0	143.41	0.14
LLd_LLe	LL	Lele	PM4	central	2380	424.42	52.61	5.07	0.01	10.39	1034.0	228.0	227.74	0.22
LLd_LLe	LL	Lele	PM4	central	2400	424.42	57.84	4.79	0.01	12.08	1105.0	31.0	31.33	0.03
LK_0_LKa	LK	Lakesi	Ep	west	20	23.56	32.41	3.95	0.09	8.21	648.0	147.0	86.5	0.23
LK_0_LKa	LK	Lakesi	Ep	west	40	23.57	37.35	7.41	0.09	5.04	698.0	73.0	0.0	0.11
LK_0_LKa	LK	Lakesi	Ep	west	60	23.57	33.0	5.41	0.09	6.1	703.0	25.0	0.0	0.04
LK_0_LKa	LK	Lakesi	Ep	west	80	23.58	23.96	10.54	0.09	2.27	570.0	133.0	25.21	0.23
LK_0_LKa	LK	Lakesi	Ep	west	100	23.58	20.02	9.15	0.09	2.19	440.0	77.0	46.55	0.18
LK_0_LKa	LK	Lakesi	Ep	west	120	23.58	11.05	10.44	0.09	1.06	311.0	22.0	0.0	0.07
LK_0_LKa	LK	Lakesi	Ep	west	140	23.59	23.04	9.66	0.09	2.39	341.0	98.0	20.56	0.29
LK_0_LKa	LK	Lakesi	Ep	west	160	23.59	26.38	8.03	0.09	3.28	494.0	123.0	16.47	0.25
LK_0_LKa	LK	Lakesi	Ep	west	180	23.6	37.91	7.41	0.09	5.11	643.0	25.0	0.0	0.04
LK_0_LKa	LK	Lakesi	Ep	west	200	23.61	24.47	3.58	0.09	6.84	624.0	141.0	91.03	0.23
LKa_LKb	LK	Lakesi	Ep	west	220	27.53	25.84	9.3	0.09	2.78	503.0	220.0	68.78	0.44
LKa_LKb	LK	Lakesi	Ep	west	240	29.49	26.67	8.0	0.09	3.33	525.0	226.0	151.47	0.43
LKa_LKb	LK	Lakesi	Ep	west	260	31.45	36.16	8.13	0.09	4.45	628.0	529.0	148.89	0.84
LKa_LKb	LK	Lakesi	Ep	west	280	31.46	40.12	10.83	0.09	3.7	763.0	531.0	84.63	0.7
LKa_LKb	LK	Lakesi	Ep	west	300	31.46	44.01	9.04	0.09	4.87	841.0	348.0	0.0	0.41
LKa_LKb	LK	Lakesi	Ep	west	320	31.46	44.89	9.93	0.09	4.52	889.0	318.0	59.25	0.36
LKa_LKb	LK	Lakesi	Ep	west	340	31.89	47.83	12.77	0.09	3.75	927.0	176.0	0.0	0.19
LKa_LKb	LK	Lakesi	Ep	west	360	31.91	47.77	9.5	0.09	5.03	956.0	236.0	30.94	0.25
LKa_LKb	LK	Lakesi	Ep	west	380	31.91	45.79	9.74	0.09	4.7	936.0	178.0	0.0	0.19
LKa_LKb	LK	Lakesi	Ep	west	400	31.92	39.56	10.11	0.09	3.91	853.0	84.0	0.0	0.1
LKa_LKb	LK	Lakesi	Ep	west	420	31.92	39.88	9.83	0.09	4.06	794.0	159.0	0.0	0.2
LKa_LKb	LK	Lakesi	Ep	west	440	31.93	41.15	8.68	0.09	4.74	810.0	53.0	0.0	0.06
LKa_LKb	LK	Lakesi	Ep	west	460	31.93	42.98	7.21	0.09	5.97	841.0	61.0	0.0	0.07
LKa_LKb	LK	Lakesi	Ep	west	480	31.94	45.33	7.36	0.09	6.16	883.0	300.0	36.51	0.34
LKa_LKb	LK	Lakesi	Ep	west	500	31.94	44.72	9.55	0.09	4.68	900.0	158.0	0.0	0.18
LKa_LKb	LK	Lakesi	Ep	west	520	31.95	50.43	12.83	0.09	3.93	951.0	341.0	0.0	0.36
LKa_LKb	LK	Lakesi	Ep	west	540	31.99	44.38	11.93	0.09	3.72	948.0	147.0	0.0	0.15
LKa_LKb	LK	Lakesi	Ep	west	560	32.0	34.26	9.71	0.09	3.53	786.0	108.0	0.0	0.14
LKa_LKb	LK	Lakesi	Ep	west	580	32.02	35.63	10.03	0.09	3.55	699.0	76.0	0.0	0.11
LKa_LKb	LK	Lakesi	Ep	west	600	32.03	34.7	9.29	0.09	3.73	703.0	146.0	0.0	0.21
LKa_LKb	LK	Lakesi	Ep	west	620	32.03	35.85	8.43	0.09	4.25	705.0	164.0	0.0	0.23
LKa_LKb	LK	Lakesi	Ep	west	640	32.03	34.69	6.0	0.09	5.78	705.0	69.0	0.0	0.1
LKa_LKb	LK	Lakesi	Ep	west	660	32.06	33.63	7.35	0.09	4.58	683.0	101.0	0.0	0.15
LKa_LKb	LK	Lakesi	Ep	west	680	32.07	34.04	9.09	0.09	3.75	677.0	111.0	0.0	0.16
LKa_LKb	LK	Lakesi	Ep	west	700	32.07	32.38	5.3	0.09	6.11	664.0	95.0	17.3	0.14
LKa_LKb	LK	Lakesi	Ep	west	720	32.14	29.63	6.75	0.09	4.39	620.0	77.0	18.64	0.12
LKa_LKb	LK	Lakesi	Ep	west	740	32.17	25.47	6.65	0.09	3.83	551.0	25.0	0.0	0.05
LKa_LKb	LK	Lakesi	Ep	west	760	32.19	27.52	5.99	0.09	4.6	530.0	100.0	0.0	0.19
LKa_LKb	LK	Lakesi	Ep	west	780	32.2	32.01	6.05	0.09	5.29	595.0	59.0	0.0	0.1
LKa_LKb	LK	Lakesi	Ep	west	800	32.21	40.6	4.11	0.09	9.88	726.0	194.0	85.83	0.27
LKa_LKb	LK	Lakesi	Ep	west	820	32.25	45.24	4.78	0.09	9.46	858.0	133.0	19.12	0.16
LKa_LKb	LK	Lakesi	Ep	west	840	32.26	48.06	5.05	0.09	9.51	933.0	255.0	28.25	0.27
LKa_LKb	LK	Lakesi	Ep	west	860	32.27	58.43	5.94	0.09	9.84	1065.0	224.0	0.0	0.21
LKa_LKb	LK	Lakesi	Ep	west	880	32.28	66.45	7.25	0.09	9.17	1249.0	195.0	0.0	0.16
LKa_LKb	LK	Lakesi	Ep	west	900	32.28	77.9	17.96	0.09	4.34	1444.0	245.0	0.0	0.17
LKa_LKb	LK	Lakesi	Ep	west	920	32.28	78.37	21.93	0.09	3.57	1563.0	298.0	0.0	0.19
LKa_LKb	LK	Lakesi	Ep	west	940	32.3	72.1	18.15	0.09	3.97	1505.0	332.0	0.0	0.22
LKa_LKb	LK	Lakesi	Ep	west	960	32.32	68.85	15.64	0.09	4.4	1410.0	192.0	0.0	0.14
LKa_LKb	LK	Lakesi	Ep	west	980	32.35	67.86	14.32	0.09	4.74	1367.0	405.0	0.0	0.3
LKa_LKb	LK	Lakesi	Ep	west	1000	32.35	70.06	12.17	0.09	5.76	1379.0	434.0	0.0	0.31
LKa_LKb	LK	Lakesi	Ep	west	1020	32.36	69.58	11.12	0.09	6.26	1396.0	198.0	0.0	0.14
LKa_LKb	LK	Lakesi	Ep	west	1040	32.38	69.37	12.94	0.09	5.36	1390.0	119.0	0.0	0.09
LKa_LKb	LK	Lakesi	Ep	west	1060	32.4	67.97	13.15	0.09	5.17	1373.0	162.0	0.0	0.12
LKa_LKb	LK	Lakesi	Ep	west	1080	32.43	69.14	10.5	0.09	6.59	1371.0	191.0	0.0	0.14
LKa_LKb	LK	Lakesi	Ep	west	1100	32.43	70.97	10.5	0.09	6.76	1401.0	259.0	0.0	0.18
LKa_LKb	LK	Lakesi	Ep	west	1120	32.45	62.89	9.82	0.09	6.4	1339.0	112.0	0.0	0.08
LKa_LKb	LK	Lakesi	Ep	west	1140	32.59	47.72	10.61	0.09	4.5	1106.0	111.0	0.0	0.1
LKa_LKb	LK	Lakesi	Ep	west	1160	32.6	46.03	9.71	0.09	4.74	937.0	122.0	0.0	0.13
LKa_LKb	LK	Lakesi	Ep	west	1180	32.62	52.55	9.24	0.09	5.69	986.0	176.0	0.0	0.18
LKa_LKb	LK	Lakesi	Ep	west	1200	32.63	53.62	8.31	0.09	6.45	1062.0	81.0	0.0	0.08
LKa_LKb	LK	Lakesi	Ep	west	1220	32.63	46.44	7.23	0.09	6.43	1001.0	388.0	92.14	0.39
LKa_LKb	LK	Lakesi	Ep	west	1240	32.64	48.05	7.44	0.09	6.45	945.0	218.0	0.0	0.23
LKa_LKb	LK	Lakesi	Ep	west	1260	32.7	57.12	7.48	0.09	7.64	1052.0	210.0	0.0	0.2
LKa_LKb	LK	Lakesi	Ep	west	1280	32.71	57.0	7.05	0.09	8.09	1141.0	170.0	0.0	0.15
LKa_LKb	LK	Lakesi	Ep	west	1300	32.72	50.02	6.36	0.09	7.87	1070.0	185.0	53.24	0.17
LKa_LKb	LK	Lakesi	Ep	west	1320	32.81	41.84	6.87	0.09	6.09	919.0	76.0	0.0	0.08
LKa_LKb	LK	Lakesi	Ep	west	1340	32.81	42.18	5.64	0.09	7.48	840.0	206.0	44.91	0.25
LKa_LKb	LK	Lakesi	Ep	west	1360	32.81	46.13	3.83	0.09	12.06	883.0	271.0	98.5	0.31
LKa_LKb	LK	Lakesi	Ep	west	1380	32.82	51.32	5.66	0.09	9.07	974.0	175.0	42.31	0.18
LKa_LKb	LK	Lakesi	Ep	west	1400	32.83	50.45	8.15	0.09	6.19	1018.0	293.0	19.13	0.29
LKa_LKb	LK	Lakesi	Ep	west	1420	32.84	51.86	7.81	0.09	6.64	1023.0	154.0	0.0	0.15
LKb_LKc	LK	Lakesi	Ep	west	1440	32.84	60.07	8.49	0.13	7.08	1119.0	137.0	0.0	0.12
LKb_LKc	LK	Lakesi	Ep	west	1460	32.84	64.36	9.02	0.13	7.14	1244.0	46.0	0.0	0.04
LKb_LKc	LK	Lakesi	Ep	west	1480	32.85	56.38	14.61	0.13	3.86	1207.0	143.0	0.0	0.12
LKb_LKc	LK	Lakesi	Ep	west	1500	35.88	38.29	16.15	0.13	2.37	947.0	146.0	0.0	0.15
LKb_LKc	LK	Lakesi	Ep	west	1520	35.89	28.67	22.74	0.13	1.26	670.0	163.0	0.0	0.24
LKb_LKc	LK	Lakesi	Ep	west	1540	35.89	17.48	26.27	0.13	0.67	461.0	23.0	0.0	0.05
LKb_LKc	LK	Lakesi	Ep	west	1560	35.99	12.75	32.0	0.13	0.4	302.0	5.0	0.0	0.02
LKb_LKc	LK	Lakesi	Ep	west	1580	36.02	16.03	31.18	0.13	0.51	288.0	71.0	0.0	0.25
LKb_LKc	LK	Lakesi	Ep	west	1600	36.05	7.91	33.62	0.13	0.24	239.0	0.0	0.0	0.0
LKb_LKc	LK	Lakesi	Ep	west	1620	36.08	11.15	32.63	0.13	0.34	191.0	58.0	0.0	0.3
LKb_LKc	LK	Lakesi	Ep	west	1640	36.09	22.27	31.62	0.13	0.7	334.0	120.0	0.0	0.36
LKb_LKc	LK	Lakesi	Ep	west	1660	36.09	29.14	23.17	0.13	1.26	514.0	197.0	0.0	0.38
LKb_LKc	LK	Lakesi	Ep	west	1680	36.09	37.66	15.71	0.13	2.4	668.0	270.0	0.0	0.4
XW_0_XWa	XW	Xinwulu	PM4	central	120	57.29	20.47	6.74	0.04	3.03	406.0	25.0	18.33	0.06
XW_0_XWa	XW	Xinwulu	PM4	central	140	57.31	18.46	8.49	0.04	2.17	389.0	2.0	0.0	0.0
XW_0_XWa	XW	Xinwulu	PM4	central	160	57.32	20.13	6.36	0.04	3.16	386.0	24.0	15.28	0.06
XW_0_XWa	XW	Xinwulu	PM4	central	180	57.33	16.25	7.76	0.04	2.1	364.0	1.0	0.0	0.0
XW_0_XWa	XW	Xinwulu	PM4	central	200	57.33	21.46	7.58	0.04	2.83	377.0	0.0	0.0	0.0
XW_0_XWa	XW	Xinwulu	PM4	central	220	57.34	23.29	7.39	0.04	3.15	448.0	0.0	0.0	0.0
XW_0_XWa	XW	Xinwulu	PM4	central	240	57.35	23.42	7.51	0.04	3.12	467.0	0.0	0.0	0.0
XW_0_XWa	XW	Xinwulu	PM4	central	260	57.36	20.32	7.6	0.04	2.67	437.0	2.0	0.0	0.0
XW_0_XWa	XW	Xinwulu	PM4	central	280	57.36	22.51	6.77	0.04	3.32	428.0	10.0	7.04	0.02
XW_0_XWa	XW	Xinwulu	PM4	central	300	57.38	19.8	6.54	0.04	3.03	423.0	23.0	23.02	0.05
XW_0_XWa	XW	Xinwulu	PM4	central	320	57.39	25.31	7.71	0.04	3.28	451.0	56.0	41.1	0.13
XW_0_XWa	XW	Xinwulu	PM4	central	340	57.39	24.64	7.99	0.04	3.08	499.0	66.0	42.45	0.13
XW_0_XWa	XW	Xinwulu	PM4	central	360	57.4	22.07	6.69	0.04	3.3	467.0	92.0	73.45	0.2
XW_0_XWa	XW	Xinwulu	PM4	central	380	57.41	19.49	7.16	0.04	2.72	416.0	18.0	17.18	0.04
XW_0_XWa	XW	Xinwulu	PM4	central	400	57.42	19.53	4.4	0.04	4.44	390.0	67.0	66.43	0.17
XW_0_XWa	XW	Xinwulu	PM4	central	420	57.42	19.55	6.32	0.04	3.09	391.0	29.0	22.69	0.07
XW_0_XWa	XW	Xinwulu	PM4	central	440	57.44	20.65	7.01	0.04	2.95	402.0	22.0	19.1	0.06
XW_0_XWa	XW	Xinwulu	PM4	central	460	57.44	20.7	3.41	0.04	6.07	414.0	16.0	15.95	0.04
XW_0_XWa	XW	Xinwulu	PM4	central	480	57.44	18.12	5.3	0.04	3.42	388.0	40.0	33.48	0.1
XW_0_XWa	XW	Xinwulu	PM4	central	500	57.5	18.32	7.86	0.04	2.33	364.0	3.0	0.0	0.01
XW_0_XWa	XW	Xinwulu	PM4	central	520	57.51	23.72	5.14	0.04	4.62	420.0	20.0	18.88	0.05
XW_0_XWa	XW	Xinwulu	PM4	central	540	57.51	23.41	6.67	0.04	3.51	471.0	3.0	0.0	0.01
XW_0_XWa	XW	Xinwulu	PM4	central	560	57.51	18.08	5.91	0.04	3.06	415.0	13.0	10.19	0.03
XW_0_XWa	XW	Xinwulu	PM4	central	580	57.52	17.5	5.19	0.04	3.37	356.0	40.0	35.48	0.11
XW_0_XWa	XW	Xinwulu	PM4	central	600	57.52	19.51	5.42	0.04	3.6	370.0	40.0	22.44	0.11
XW_0_XWa	XW	Xinwulu	PM4	central	620	57.54	22.96	4.12	0.04	5.58	425.0	14.0	12.28	0.03
XW_0_XWa	XW	Xinwulu	PM4	central	640	57.55	23.03	4.51	0.04	5.1	460.0	48.0	44.65	0.1
XW_0_XWa	XW	Xinwulu	PM4	central	660	57.55	24.24	4.2	0.04	5.77	473.0	93.0	85.73	0.2
XW_0_XWa	XW	Xinwulu	PM4	central	680	57.57	22.55	5.24	0.04	4.3	468.0	68.0	46.32	0.14
XW_0_XWa	XW	Xinwulu	PM4	central	700	57.57	19.56	5.68	0.04	3.44	421.0	41.0	38.43	0.1
XW_0_XWa	XW	Xinwulu	PM4	central	720	57.59	19.26	6.17	0.04	3.12	388.0	60.0	49.65	0.16
XW_0_XWa	XW	Xinwulu	PM4	central	740	57.59	22.27	6.49	0.04	3.43	415.0	56.0	28.09	0.13
XW_0_XWa	XW	Xinwulu	PM4	central	760	57.76	21.6	6.48	0.04	3.33	439.0	90.0	74.9	0.21
XW_0_XWa	XW	Xinwulu	PM4	central	780	57.76	21.3	7.31	0.04	2.91	429.0	4.0	0.0	0.01
XW_0_XWa	XW	Xinwulu	PM4	central	800	57.76	17.29	5.3	0.04	3.26	386.0	9.0	8.8	0.02
XW_0_XWa	XW	Xinwulu	PM4	central	820	57.77	22.11	4.19	0.04	5.28	394.0	9.0	8.58	0.02
XW_0_XWa	XW	Xinwulu	PM4	central	840	57.77	26.37	3.08	0.04	8.57	485.0	21.0	21.42	0.04
XW_0_XWa	XW	Xinwulu	PM4	central	860	57.78	20.99	1.97	0.04	10.66	474.0	50.0	50.0	0.11
XW_0_XWa	XW	Xinwulu	PM4	central	880	57.78	21.69	2.92	0.04	7.44	427.0	64.0	64.01	0.15
XW_0_XWa	XW	Xinwulu	PM4	central	900	57.78	23.67	3.24	0.04	7.3	454.0	33.0	31.81	0.07
XW_0_XWa	XW	Xinwulu	PM4	central	920	57.78	25.83	2.86	0.04	9.03	495.0	27.0	27.45	0.06
XW_0_XWa	XW	Xinwulu	PM4	central	940	57.79	28.34	2.77	0.04	10.24	542.0	94.0	94.1	0.17
XW_0_XWa	XW	Xinwulu	PM4	central	960	57.79	25.51	3.71	0.04	6.88	539.0	47.0	46.28	0.09
XW_0_XWa	XW	Xinwulu	PM4	central	980	57.8	25.07	2.87	0.04	8.75	506.0	65.0	65.23	0.13
XW_0_XWa	XW	Xinwulu	PM4	central	1000	57.84	25.69	2.51	0.04	10.24	508.0	83.0	83.3	0.16
XW_0_XWa	XW	Xinwulu	PM4	central	1020	57.88	27.92	2.35	0.04	11.89	536.0	83.0	82.33	0.15
XW_0_XWa	XW	Xinwulu	PM4	central	1040	57.9	33.66	3.06	0.04	11.02	616.0	74.0	73.99	0.12
XW_0_XWa	XW	Xinwulu	PM4	central	1060	57.9	31.62	4.64	0.04	6.81	653.0	103.0	95.23	0.16
XW_0_XWa	XW	Xinwulu	PM4	central	1080	57.94	27.75	4.89	0.04	5.68	594.0	96.0	89.96	0.16
XW_0_XWa	XW	Xinwulu	PM4	central	1100	57.94	25.24	3.74	0.04	6.76	530.0	47.0	44.72	0.09
XW_0_XWa	XW	Xinwulu	PM4	central	1120	57.95	25.17	2.15	0.04	11.69	504.0	41.0	40.66	0.08
XW_0_XWa	XW	Xinwulu	PM4	central	1140	57.96	30.79	1.35	0.04	22.79	560.0	147.0	146.61	0.26
XW_0_XWa	XW	Xinwulu	PM4	central	1160	57.97	34.61	1.78	0.04	19.5	654.0	71.0	70.94	0.11
XW_0_XWa	XW	Xinwulu	PM4	central	1180	57.99	36.54	2.2	0.04	16.61	712.0	64.0	63.53	0.09
XW_0_XWa	XW	Xinwulu	PM4	central	1200	57.99	35.21	3.96	0.04	8.88	718.0	101.0	99.66	0.14
XW_0_XWa	XW	Xinwulu	PM4	central	1220	57.99	33.02	2.77	0.04	11.91	682.0	90.0	89.29	0.13
CI_0_CIa	CI	Xinwulu	PM2	central	80	109.69	35.05	11.16	0.04	3.14	789.0	30.0	0.0	0.04
CI_0_CIa	CI	Xinwulu	PM2	central	100	109.77	31.24	13.58	0.04	2.3	663.0	135.0	135.26	0.2
CI_0_CIa	CI	Xinwulu	PM2	central	120	109.77	32.43	11.71	0.04	2.77	637.0	24.0	10.67	0.04
CI_0_CIa	CI	Xinwulu	PM2	central	140	109.77	44.86	12.7	0.04	3.53	773.0	37.0	0.0	0.05
CI_0_CIa	CI	Xinwulu	PM2	central	160	109.79	41.39	15.49	0.04	2.67	862.0	28.0	0.0	0.03
CI_0_CIa	CI	Xinwulu	PM2	central	180	109.81	38.22	11.97	0.04	3.19	796.0	6.0	0.0	0.01
CI_0_CIa	CI	Xinwulu	PM2	central	200	109.81	42.2	13.36	0.04	3.16	804.0	410.0	352.86	0.51
CI_0_CIa	CI	Xinwulu	PM2	central	220	110.3	43.61	12.7	0.04	3.43	858.0	29.0	0.0	0.03
CI_0_CIa	CI	Xinwulu	PM2	central	240	110.78	44.32	14.16	0.04	3.13	879.0	17.0	0.0	0.02
CIa_CIb	CI	Xinwulu	PM2	central	260	110.81	39.78	14.78	0.04	2.69	841.0	44.0	9.81	0.05
CIa_CIb	CI	Xinwulu	PM2	central	280	110.81	36.8	16.49	0.04	2.23	766.0	214.0	81.72	0.28
CIa_CIb	CI	Xinwulu	PM2	central	300	110.81	31.89	16.27	0.04	1.96	687.0	199.0	75.76	0.29
CIa_CIb	CI	Xinwulu	PM2	central	320	110.81	34.79	17.71	0.04	1.96	667.0	124.0	49.49	0.19
CIa_CIb	CI	Xinwulu	PM2	central	340	110.84	41.41	15.06	0.04	2.75	762.0	117.0	60.09	0.15
CIa_CIb	CI	Xinwulu	PM2	central	360	110.87	47.04	12.42	0.04	3.79	884.0	140.0	35.19	0.16
CIa_CIb	CI	Xinwulu	PM2	central	380	110.88	52.29	11.39	0.04	4.59	993.0	81.0	32.61	0.08
CIa_CIb	CI	Xinwulu	PM2	central	400	110.91	55.41	11.4	0.04	4.86	1077.0	98.0	27.77	0.09
CIa_CIb	CI	Xinwulu	PM2	central	420	110.94	60.64	11.21	0.04	5.41	1160.0	111.0	23.04	0.1
CIa_CIb	CI	Xinwulu	PM2	central	440	110.97	63.06	13.81	0.04	4.57	1237.0	30.0	0.0	0.02
CIa_CIb	CI	Xinwulu	PM2	central	460	110.97	59.9	15.44	0.04	3.88	1230.0	98.0	23.97	0.08
CIa_CIb	CI	Xinwulu	PM2	central	480	111.14	52.73	15.73	0.04	3.35	1126.0	79.0	25.84	0.07
CIa_CIb	CI	Xinwulu	PM2	central	500	111.14	45.57	16.32	0.04	2.79	983.0	71.0	43.19	0.07
CIa_CIb	CI	Xinwulu	PM2	central	520	111.15	36.99	15.69	0.04	2.36	826.0	10.0	0.0	0.01
CIa_CIb	CI	Xinwulu	PM2	central	540	111.15	31.71	18.37	0.04	1.73	687.0	27.0	7.69	0.04
CIa_CIb	CI	Xinwulu	PM2	central	560	111.15	30.93	14.8	0.04	2.09	626.0	21.0	0.0	0.03
CIa_CIb	CI	Xinwulu	PM2	central	580	111.16	32.81	19.67	0.04	1.67	637.0	39.0	0.0	0.06
CIa_CIb	CI	Xinwulu	PM2	central	600	111.16	28.64	19.55	0.04	1.46	615.0	35.0	9.78	0.06
CIa_CIb	CI	Xinwulu	PM2	central	620	111.16	26.85	21.47	0.04	1.25	555.0	19.0	0.0	0.03
CIa_CIb	CI	Xinwulu	PM2	central	640	111.18	27.48	15.99	0.04	1.72	543.0	16.0	0.0	0.03
CIa_CIb	CI	Xinwulu	PM2	central	660	111.18	29.88	14.33	0.04	2.08	574.0	10.0	0.0	0.02
CIa_CIb	CI	Xinwulu	PM2	central	680	111.19	33.68	13.46	0.04	2.5	636.0	61.0	11.5	0.1
CIa_CIb	CI	Xinwulu	PM2	central	700	111.21	38.07	15.79	0.04	2.41	718.0	27.0	0.0	0.04
CIa_CIb	CI	Xinwulu	PM2	central	720	111.24	42.88	14.91	0.04	2.87	810.0	18.0	0.0	0.02
CIa_CIb	CI	Xinwulu	PM2	central	740	111.24	33.74	17.08	0.04	1.98	766.0	24.0	0.0	0.03
CIa_CIb	CI	Xinwulu	PM2	central	760	111.25	26.89	15.26	0.04	1.76	606.0	10.0	0.0	0.02
CIa_CIb	CI	Xinwulu	PM2	central	780	111.25	30.04	15.66	0.04	1.92	569.0	6.0	0.0	0.01
CIa_CIb	CI	Xinwulu	PM2	central	800	111.27	36.04	14.93	0.04	2.41	661.0	12.0	0.0	0.02
CIa_CIb	CI	Xinwulu	PM2	central	820	111.28	35.73	14.05	0.04	2.54	718.0	33.0	0.0	0.05
CIa_CIb	CI	Xinwulu	PM2	central	840	111.29	38.41	15.28	0.04	2.51	741.0	50.0	0.0	0.07
CIa_CIb	CI	Xinwulu	PM2	central	860	111.29	40.43	16.67	0.04	2.42	788.0	50.0	0.0	0.06
CIa_CIb	CI	Xinwulu	PM2	central	880	111.29	42.8	12.97	0.04	3.3	832.0	25.0	10.03	0.03
CIa_CIb	CI	Xinwulu	PM2	central	900	111.3	47.24	15.96	0.04	2.96	900.0	22.0	0.0	0.02
CIa_CIb	CI	Xinwulu	PM2	central	920	111.35	54.25	14.93	0.04	3.63	1015.0	7.0	0.0	0.01
CIa_CIb	CI	Xinwulu	PM2	central	940	111.36	56.04	15.48	0.04	3.62	1103.0	20.0	0.0	0.02
CIa_CIb	CI	Xinwulu	PM2	central	960	111.36	51.05	15.3	0.04	3.34	1071.0	8.0	0.0	0.01
CIa_CIb	CI	Xinwulu	PM2	central	980	111.38	49.17	11.62	0.04	4.23	1002.0	22.0	0.0	0.02
CIa_CIb	CI	Xinwulu	PM2	central	1000	111.41	46.48	12.27	0.04	3.79	957.0	16.0	0.0	0.02
CIa_CIb	CI	Xinwulu	PM2	central	1020	111.44	48.3	13.36	0.04	3.62	948.0	7.0	0.0	0.01
CIa_CIb	CI	Xinwulu	PM2	central	1040	111.45	51.3	16.34	0.04	3.14	996.0	52.0	0.0	0.05
CIa_CIb	CI	Xinwulu	PM2	central	1060	111.5	51.51	11.33	0.04	4.55	1028.0	18.0	0.0	0.02
CIa_CIb	CI	Xinwulu	PM2	central	1080	111.54	51.51	11.51	0.04	4.48	1030.0	62.0	14.22	0.06
CIa_CIb	CI	Xinwulu	PM2	central	1100	111.57	54.41	13.97	0.04	3.9	1059.0	84.0	12.64	0.08
CIa_CIb	CI	Xinwulu	PM2	central	1120	111.6	59.34	19.84	0.04	2.99	1137.0	44.0	0.0	0.04
CIa_CIb	CI	Xinwulu	PM2	central	1140	111.62	55.58	19.17	0.04	2.9	1149.0	45.0	0.0	0.04
CIa_CIb	CI	Xinwulu	PM2	central	1160	111.62	52.25	18.7	0.04	2.79	1078.0	61.0	0.0	0.06
CIa_CIb	CI	Xinwulu	PM2	central	1180	111.62	49.0	19.46	0.04	2.52	1012.0	39.0	0.0	0.04
CIa_CIb	CI	Xinwulu	PM2	central	1200	111.67	45.16	15.84	0.04	2.85	942.0	22.0	0.0	0.02
CIa_CIb	CI	Xinwulu	PM2	central	1220	111.67	48.27	15.29	0.04	3.16	934.0	45.0	28.74	0.05
CIa_CIb	CI	Xinwulu	PM2	central	1240	111.67	42.72	11.75	0.04	3.63	910.0	21.0	0.0	0.02
CIa_CIb	CI	Xinwulu	PM2	central	1260	111.68	43.1	15.66	0.04	2.75	858.0	28.0	0.0	0.03
CIa_CIb	CI	Xinwulu	PM2	central	1280	111.69	43.68	16.73	0.04	2.61	868.0	25.0	0.0	0.03
CIa_CIb	CI	Xinwulu	PM2	central	1300	111.7	44.73	15.4	0.04	2.9	884.0	19.0	0.0	0.02
CIa_CIb	CI	Xinwulu	PM2	central	1320	111.71	44.62	14.62	0.04	3.05	894.0	63.0	0.0	0.07
CIa_CIb	CI	Xinwulu	PM2	central	1340	111.71	35.43	14.72	0.04	2.41	800.0	20.0	7.09	0.03
CIa_CIb	CI	Xinwulu	PM2	central	1360	111.72	33.43	15.45	0.04	2.16	689.0	37.0	0.0	0.05
CIa_CIb	CI	Xinwulu	PM2	central	1380	111.72	28.67	13.52	0.04	2.12	621.0	12.0	0.0	0.02
CIa_CIb	CI	Xinwulu	PM2	central	1400	111.73	35.71	13.46	0.04	2.65	644.0	13.0	0.0	0.02
CIa_CIb	CI	Xinwulu	PM2	central	1420	111.74	44.2	17.39	0.04	2.54	799.0	31.0	0.0	0.04
CIa_CIb	CI	Xinwulu	PM2	central	1440	111.74	36.81	16.44	0.04	2.24	810.0	27.0	0.0	0.03
CIa_CIb	CI	Xinwulu	PM2	central	1460	111.76	35.43	18.98	0.04	1.87	722.0	36.0	12.57	0.05
CIa_CIb	CI	Xinwulu	PM2	central	1480	111.77	38.03	16.23	0.04	2.34	735.0	38.0	0.0	0.05
CIa_CIb	CI	Xinwulu	PM2	central	1500	111.77	30.48	13.64	0.04	2.23	685.0	17.0	5.63	0.02
CIa_CIb	CI	Xinwulu	PM2	central	1520	111.78	27.81	12.75	0.04	2.18	583.0	28.0	0.0	0.05
CIa_CIb	CI	Xinwulu	PM2	central	1540	111.78	34.66	10.95	0.04	3.16	625.0	17.0	0.0	0.03
CIa_CIb	CI	Xinwulu	PM2	central	1560	111.79	41.0	14.28	0.04	2.87	757.0	9.0	0.0	0.01
CIa_CIb	CI	Xinwulu	PM2	central	1580	111.8	50.17	15.76	0.04	3.18	912.0	20.0	0.0	0.02
CIa_CIb	CI	Xinwulu	PM2	central	1600	111.81	55.09	18.59	0.04	2.96	1053.0	62.0	0.0	0.06
CIa_CIb	CI	Xinwulu	PM2	central	1620	111.83	48.81	16.76	0.04	2.91	1039.0	115.0	32.68	0.11
CIa_CIb	CI	Xinwulu	PM2	central	1640	111.84	46.84	17.75	0.04	2.64	957.0	59.0	0.0	0.06
CIa_CIb	CI	Xinwulu	PM2	central	1660	111.84	41.01	16.93	0.04	2.42	879.0	39.0	10.68	0.04
CIa_CIb	CI	Xinwulu	PM2	central	1680	111.84	37.24	15.53	0.04	2.4	783.0	7.0	0.0	0.01
CIa_CIb	CI	Xinwulu	PM2	central	1700	111.85	37.64	15.99	0.04	2.35	749.0	66.0	13.08	0.09
CIa_CIb	CI	Xinwulu	PM2	central	1720	111.85	35.49	16.82	0.04	2.11	731.0	32.0	0.0	0.04
CIa_CIb	CI	Xinwulu	PM2	central	1740	111.85	28.61	16.97	0.04	1.69	641.0	12.0	0.0	0.02
CIa_CIb	CI	Xinwulu	PM2	central	1760	111.85	26.72	13.86	0.04	1.93	553.0	10.0	0.0	0.02
CIa_CIb	CI	Xinwulu	PM2	central	1780	111.86	32.44	11.23	0.04	2.89	592.0	44.0	0.0	0.07
CIb_CIc	CI	Xinwulu	PM2	central	1800	138.32	37.95	11.83	0.04	3.21	704.0	27.0	0.0	0.04
CIb_CIc	CI	Xinwulu	PM2	central	1820	138.36	40.72	16.7	0.04	2.44	787.0	9.0	0.0	0.01
CIb_CIc	CI	Xinwulu	PM2	central	1840	138.4	41.31	9.64	0.04	4.28	820.0	7.0	0.0	0.01
CIb_CIc	CI	Xinwulu	PM2	central	1860	138.41	39.06	11.53	0.04	3.39	804.0	7.0	0.0	0.01
CIb_CIc	CI	Xinwulu	PM2	central	1880	138.41	34.12	12.93	0.04	2.64	732.0	7.0	0.0	0.01
CIb_CIc	CI	Xinwulu	PM2	central	1900	138.42	38.79	11.96	0.04	3.24	729.0	25.0	0.0	0.03
CIb_CIc	CI	Xinwulu	PM2	central	1920	138.42	39.4	11.14	0.04	3.54	782.0	2.0	0.0	0.0
CIb_CIc	CI	Xinwulu	PM2	central	1940	138.43	40.77	10.72	0.04	3.81	802.0	0.0	0.0	0.0
CIb_CIc	CI	Xinwulu	PM2	central	1960	138.43	43.6	11.6	0.04	3.76	844.0	0.0	0.0	0.0
CIb_CIc	CI	Xinwulu	PM2	central	1980	138.43	43.43	11.6	0.04	3.74	870.0	7.0	0.0	0.01
CIb_CIc	CI	Xinwulu	PM2	central	2000	138.45	46.23	11.74	0.04	3.94	897.0	0.0	0.0	0.0
CIb_CIc	CI	Xinwulu	PM2	central	2020	138.46	56.61	13.71	0.04	4.13	1028.0	2.0	0.0	0.0
CIc_CId	CI	Xinwulu	PM2	central	2040	139.17	64.37	16.98	0.04	3.79	1210.0	16.0	0.0	0.01
CIc_CId	CI	Xinwulu	PM2	central	2060	139.22	60.71	15.05	0.04	4.03	1251.0	8.0	0.0	0.01
CIc_CId	CI	Xinwulu	PM2	central	2080	139.22	57.19	15.03	0.04	3.81	1179.0	8.0	0.0	0.01
CIc_CId	CI	Xinwulu	PM2	central	2100	139.22	60.71	14.72	0.04	4.12	1179.0	6.0	0.0	0.0
CIc_CId	CI	Xinwulu	PM2	central	2120	139.22	66.08	15.51	0.04	4.26	1268.0	25.0	0.0	0.02
CIc_CId	CI	Xinwulu	PM2	central	2140	139.27	75.63	16.04	0.04	4.71	1417.0	39.0	0.0	0.03
CIc_CId	CI	Xinwulu	PM2	central	2160	139.29	83.51	16.73	0.04	4.99	1591.0	47.0	0.0	0.03
CIc_CId	CI	Xinwulu	PM2	central	2180	139.3	90.53	17.24	0.04	5.25	1740.0	0.0	0.0	0.0
CIt_0_CIb	CI_trib	Xinwulu	PM2	central	20	26.38	45.45	4.95	0.09	9.18	909.0	198.0	110.79	0.22
CIt_0_CIb	CI_trib	Xinwulu	PM2	central	40	26.41	45.55	6.77	0.09	6.73	910.0	108.0	0.0	0.12
CIt_0_CIb	CI_trib	Xinwulu	PM2	central	60	26.42	42.47	8.35	0.09	5.09	880.0	73.0	0.0	0.08
CIt_0_CIb	CI_trib	Xinwulu	PM2	central	80	26.43	34.51	10.26	0.09	3.36	770.0	22.0	0.0	0.03
CIt_0_CIb	CI_trib	Xinwulu	PM2	central	100	26.44	34.92	14.44	0.09	2.42	694.0	5.0	0.0	0.01
CIt_0_CIb	CI_trib	Xinwulu	PM2	central	120	26.44	33.2	14.66	0.09	2.26	681.0	9.0	0.0	0.01
CIt_0_CIb	CI_trib	Xinwulu	PM2	central	140	26.45	35.56	11.15	0.09	3.19	688.0	18.0	0.0	0.03
CIt_0_CIb	CI_trib	Xinwulu	PM2	central	160	26.45	42.88	10.72	0.09	4.0	784.0	57.0	0.0	0.07
CIt_0_CIb	CI_trib	Xinwulu	PM2	central	180	26.45	41.67	9.47	0.09	4.4	846.0	7.0	0.0	0.01
CIt_0_CIb	CI_trib	Xinwulu	PM2	central	200	26.45	38.92	10.01	0.09	3.89	806.0	55.0	0.0	0.07
CIt_0_CIb	CI_trib	Xinwulu	PM2	central	220	26.46	34.83	10.48	0.09	3.32	737.0	28.0	0.0	0.04
CIt_0_CIb	CI_trib	Xinwulu	PM2	central	240	26.46	32.94	11.36	0.09	2.9	678.0	11.0	0.0	0.02
CIt_0_CIb	CI_trib	Xinwulu	PM2	central	260	26.46	35.83	10.88	0.09	3.29	688.0	29.0	0.0	0.04
LY_0_LYa	LY_up	Luye	Ep	south	40	346.93	56.35	14.27	0.01	3.95		6.0	4.87
LY_0_LYa	LY_up	Luye	Ep	south	60	346.94	51.37	15.11	0.01	3.4	1077.0	28.0	13.76	0.03
LY_0_LYa	LY_up	Luye	Ep	south	80	346.94	39.51	15.66	0.01	2.52	909.0	16.0	12.89	0.02
LY_0_LYa	LY_up	Luye	Ep	south	100	346.95	35.5	14.65	0.01	2.42	750.0	18.0	17.14	0.02
LY_0_LYa	LY_up	Luye	Ep	south	120	346.95	32.28	15.24	0.01	2.12	678.0	15.0	12.02	0.02
LY_0_LYa	LY_up	Luye	Ep	south	140	346.96	32.66	14.64	0.01	2.23	649.0	0.0	0.0	0.0
LY_0_LYa	LY_up	Luye	Ep	south	160	346.96	28.3	13.32	0.01	2.13	610.0	0.0	0.0	0.0
LY_0_LYa	LY_up	Luye	Ep	south	180	346.97	31.6	14.4	0.01	2.19	599.0	2.0	0.73	0.0
LY_0_LYa	LY_up	Luye	Ep	south	200	346.97	36.54	13.49	0.01	2.71	681.0	7.0	3.83	0.01
LY_0_LYa	LY_up	Luye	Ep	south	220	346.99	44.05	13.24	0.01	3.33	806.0	11.0	8.74	0.01
LYa_LYb	LY_up	Luye	Ep	south	240	382.25	60.55	13.36	0.01	4.53	1046.0	4.0	2.84	0.0
LYa_LYb	LY_up	Luye	Ep	south	260	417.51	65.34	14.18	0.01	4.61	1259.0	5.0	0.0	0.0
LYa_LYb	LY_up	Luye	Ep	south	280	417.53	58.2	14.61	0.01	3.98	1235.0	5.0	2.55	0.0
LYa_LYb	LY_up	Luye	Ep	south	300	417.54	56.42	14.74	0.01	3.83	1146.0	2.0	0.0	0.0
LYa_LYb	LY_up	Luye	Ep	south	320	417.55	61.96	14.79	0.01	4.19	1184.0	3.0	1.55	0.0
LYa_LYb	LY_up	Luye	Ep	south	340	417.55	58.65	14.88	0.01	3.94	1206.0	2.0	1.13	0.0
LYa_LYb	LY_up	Luye	Ep	south	360	417.55	40.94	15.09	0.01	2.71	996.0	12.0	11.65	0.01
LYa_LYb	LY_up	Luye	Ep	south	380	417.56	44.01	15.66	0.01	2.81	850.0	20.0	16.94	0.02
LYa_LYb	LY_up	Luye	Ep	south	400	417.56	52.0	14.98	0.01	3.47	960.0	8.0	6.46	0.01
LYa_LYb	LY_up	Luye	Ep	south	420	417.57	51.97	14.4	0.01	3.61	1040.0	5.0	3.47	0.0
LYa_LYb	LY_up	Luye	Ep	south	440	417.58	42.92	14.35	0.01	2.99	949.0	6.0	4.59	0.01
LYa_LYb	LY_up	Luye	Ep	south	460	417.59	41.68	14.03	0.01	2.97	846.0	3.0	0.97	0.0
LYa_LYb	LY_up	Luye	Ep	south	480	417.6	46.43	13.92	0.01	3.34	881.0	7.0	6.17	0.01
LYa_LYb	LY_up	Luye	Ep	south	500	417.61	51.65	15.15	0.01	3.41	981.0	2.0	0.0	0.0
LYa_LYb	LY_up	Luye	Ep	south	520	417.62	54.51	14.25	0.01	3.82	1062.0	0.0	0.0	0.0
LYa_LYb	LY_up	Luye	Ep	south	540	417.63	46.44	12.45	0.01	3.73	1009.0	0.0	0.0	0.0
LYa_LYb	LY_up	Luye	Ep	south	560	417.65	45.1	13.35	0.01	3.38	915.0	1.0	0.0	0.0
LYa_LYb	LY_up	Luye	Ep	south	580	417.65	42.38	12.92	0.01	3.28	875.0	4.0	3.76	0.0
LYa_LYb	LY_up	Luye	Ep	south	600	417.66	41.52	12.27	0.01	3.38	839.0	2.0	2.39	0.0
LYa_LYb	LY_up	Luye	Ep	south	620	417.67	50.93	15.49	0.01	3.29	924.0	7.0	4.02	0.01
LYa_LYb	LY_up	Luye	Ep	south	640	417.68	73.88	15.95	0.01	4.63	1248.0	7.0	4.85	0.01
LYa_LYb	LY_up	Luye	Ep	south	660	417.79	69.58	14.7	0.01	4.73	1435.0	5.0	4.34	0.0
LYa_LYb	LY_up	Luye	Ep	south	680	417.79	68.46	14.68	0.01	4.66	1380.0	5.0	1.27	0.0
LYa_LYb	LY_up	Luye	Ep	south	700	417.79	63.23	14.35	0.01	4.4	1317.0	3.0	1.3	0.0
LYa_LYb	LY_up	Luye	Ep	south	720	417.8	56.65	14.64	0.01	3.87	1199.0	20.0	19.52	0.02
LYa_LYb	LY_up	Luye	Ep	south	740	417.8	50.37	16.51	0.01	3.05	1070.0	15.0	15.32	0.01
LYa_LYb	LY_up	Luye	Ep	south	760	417.81	43.36	13.25	0.01	3.27	937.0	2.0	2.32	0.0
LYa_LYb	LY_up	Luye	Ep	south	780	417.81	43.76	15.37	0.01	2.85	871.0	5.0	4.19	0.01
LYa_LYb	LY_up	Luye	Ep	south	800	417.84	50.76	15.57	0.01	3.26	945.0	0.0	0.0	0.0
LYa_LYb	LY_up	Luye	Ep	south	820	417.87	52.08	15.8	0.01	3.3	1028.0	11.0	11.45	0.01
LYa_LYb	LY_up	Luye	Ep	south	840	417.88	43.98	14.77	0.01	2.98	961.0	0.0	0.0	0.0
LYa_LYb	LY_up	Luye	Ep	south	860	417.88	45.84	12.97	0.01	3.53	898.0	8.0	8.48	0.01
LYa_LYb	LY_up	Luye	Ep	south	880	417.88	50.77	14.09	0.01	3.6	966.0	3.0	2.4	0.0
LYa_LYb	LY_up	Luye	Ep	south	900	417.9	57.05	11.91	0.01	4.79	1078.0	2.0	0.0	0.0
LYa_LYb	LY_up	Luye	Ep	south	920	417.94	65.33	11.48	0.01	5.69	1224.0	8.0	0.99	0.01
LYa_LYb	LY_up	Luye	Ep	south	940	417.94	63.45	12.93	0.01	4.91	1288.0	6.0	2.71	0.01
LYa_LYb	LY_up	Luye	Ep	south	960	417.94	45.83	15.0	0.01	3.06	1093.0	1.0	1.06	0.0
LYa_LYb	LY_up	Luye	Ep	south	980	417.94	42.54	13.57	0.01	3.14	884.0	0.0	0.0	0.0
LYa_LYb	LY_up	Luye	Ep	south	1000	417.95	42.69	11.87	0.01	3.6	852.0	0.0	0.0	0.0
LYa_LYb	LY_up	Luye	Ep	south	1020	417.95	51.43	13.79	0.01	3.73	941.0	3.0	0.0	0.0
LYa_LYb	LY_up	Luye	Ep	south	1040	417.95	71.43	12.5	0.01	5.71	1229.0	2.0	1.07	0.0
LYa_LYb	LY_up	Luye	Ep	south	1060	417.96	85.71	11.31	0.01	7.58	1571.0	10.0	5.51	0.01
LYa_LYb	LY_up	Luye	Ep	south	1080	417.97	84.68	10.28	0.01	8.24	1704.0	7.0	3.65	0.0
LYa_LYb	LY_up	Luye	Ep	south	1100	417.98	83.22	11.11	0.01	7.49	1679.0	19.0	13.73	0.01
LYa_LYb	LY_up	Luye	Ep	south	1120	417.99	83.22	12.99	0.01	6.41	1664.0	10.0	5.16	0.01
LYa_LYb	LY_up	Luye	Ep	south	1140	418.0	88.97	11.54	0.01	7.71	1722.0	17.0	6.88	0.01
LYa_LYb	LY_up	Luye	Ep	south	1160	418.0	94.0	10.05	0.01	9.35	1830.0	34.0	16.34	0.02
LYa_LYb	LY_up	Luye	Ep	south	1180	418.0	99.81	11.69	0.01	8.54	1938.0	28.0	14.32	0.01
LYa_LYb	LY_up	Luye	Ep	south	1200	418.82	106.44	13.54	0.01	7.86	2063.0	9.0	7.9	0.0
LYb_LYc	LY_up	Luye	Ep	south	1220	418.83	80.38	14.34	0.01	5.6	1868.0	1.0	0.0	0.0
LYb_LYc	LY_up	Luye	Ep	south	1240	418.83	54.83	16.49	0.01	3.33	1352.0	0.0	0.0	0.0
LYb_LYc	LY_up	Luye	Ep	south	1260	418.84	42.14	16.54	0.01	2.55	970.0	0.0	0.0	0.0
LYb_LYc	LY_up	Luye	Ep	south	1280	418.84	37.1	14.69	0.01	2.53	792.0	0.0	0.0	0.0
LYb_LYc	LY_up	Luye	Ep	south	1300	418.84	34.33	15.7	0.01	2.19	714.0	0.0	0.0	0.0
LYb_LYc	LY_up	Luye	Ep	south	1320	418.85	36.07	14.44	0.01	2.5	704.0	0.0	0.0	0.0
LYb_LYc	LY_up	Luye	Ep	south	1340	418.85	43.31	14.54	0.01	2.98	794.0	0.0	0.0	0.0
LYb_LYc	LY_up	Luye	Ep	south	1360	418.87	49.78	14.7	0.01	3.39	931.0	2.0	2.36	0.0
LYb_LYc	LY_up	Luye	Ep	south	1380	418.9	48.56	14.59	0.01	3.33	983.0	6.0	5.23	0.01
LYb_LYc	LY_up	Luye	Ep	south	1400	418.91	50.48	14.52	0.01	3.48	990.0	0.0	0.0	0.0
LYb_LYc	LY_up	Luye	Ep	south	1420	418.92	53.78	13.89	0.01	3.87	1043.0	1.0	1.46	0.0
LYb_LYc	LY_up	Luye	Ep	south	1440	418.92	55.43	14.45	0.01	3.84	1092.0	2.0	1.38	0.0
LYb_LYc	LY_up	Luye	Ep	south	1460	418.93	49.48	15.79	0.01	3.13	1049.0	0.0	0.0	0.0
LYb_LYc	LY_up	Luye	Ep	south	1480	419.09	43.43	14.48	0.01	3.0	929.0	0.0	0.0	0.0
LYb_LYc	LY_up	Luye	Ep	south	1500	419.1	41.82	13.09	0.01	3.19	853.0	0.0	0.0	0.0
LYb_LYc	LY_up	Luye	Ep	south	1520	419.1	44.23	14.62	0.01	3.03	860.0	2.0	0.97	0.0
LYb_LYc	LY_up	Luye	Ep	south	1540	419.11	47.17	14.93	0.01	3.16	914.0	0.0	0.0	0.0
LYb_LYc	LY_up	Luye	Ep	south	1560	419.12	47.06	14.52	0.01	3.24	942.0	0.0	0.0	0.0
LYb_LYc	LY_up	Luye	Ep	south	1580	419.13	45.02	16.29	0.01	2.76	921.0	1.0	1.42	0.0
LYb_LYc	LY_up	Luye	Ep	south	1600	419.13	33.9	16.46	0.01	2.06	789.0	0.0	0.0	0.0
LYb_LYc	LY_up	Luye	Ep	south	1620	419.14	24.15	16.36	0.01	1.48	580.0	0.0	0.0	0.0
LYb_LYc	LY_up	Luye	Ep	south	1640	419.14	25.26	15.43	0.01	1.64	494.0	0.0	0.0	0.0
LYb_LYc	LY_up	Luye	Ep	south	1660	419.15	28.12	14.44	0.01	1.95	534.0	0.0	0.0	0.0
LYb_LYc	LY_up	Luye	Ep	south	1680	419.16	31.1	13.59	0.01	2.29	592.0	0.0	0.0	0.0
LYb_LYc	LY_up	Luye	Ep	south	1700	419.16	32.07	13.73	0.01	2.34	632.0	0.0	0.0	0.0
LYb_LYc	LY_up	Luye	Ep	south	1720	419.17	27.97	11.77	0.01	2.38	600.0	0.0	0.0	0.0
LYb_LYc	LY_up	Luye	Ep	south	1740	419.18	28.54	13.26	0.01	2.15	565.0	0.0	0.0	0.0
LYb_LYc	LY_up	Luye	Ep	south	1760	419.33	34.41	16.33	0.01	2.11	629.0	0.0	0.0	0.0
LYb_LYc	LY_up	Luye	Ep	south	1780	419.33	29.97	18.63	0.01	1.61	644.0	0.0	0.0	0.0
LYb_LYc	LY_up	Luye	Ep	south	1800	419.34	26.01	14.48	0.01	1.8	560.0	0.0	0.0	0.0
LYb_LYc	LY_up	Luye	Ep	south	1820	419.35	28.6	11.74	0.01	2.44	546.0	0.0	0.0	0.0
LYb_LYc	LY_up	Luye	Ep	south	1840	419.35	33.21	12.15	0.01	2.73	618.0	0.0	0.0	0.0
LYb_LYc	LY_up	Luye	Ep	south	1860	419.35	40.78	12.8	0.01	3.19	740.0	0.0	0.0	0.0
LYb_LYc	LY_up	Luye	Ep	south	1880	419.36	45.09	14.01	0.01	3.22	859.0	0.0	0.0	0.0
LYc_LYd	LY_up	Luye	Ep	south	1900	422.42	55.43	11.77	0.01	4.71	1005.0	0.0	0.0	0.0
LYc_LYd	LY_up	Luye	Ep	south	1920	422.43	58.62	12.65	0.01	4.63	1141.0	9.0	8.57	0.01
LYc_LYd	LY_up	Luye	Ep	south	1940	422.43	63.73	10.09	0.01	6.32	1223.0	7.0	7.47	0.01
LYc_LYd	LY_up	Luye	Ep	south	1960	422.44	71.75	10.32	0.01	6.95	1355.0	8.0	3.91	0.01
LYc_LYd	LY_up	Luye	Ep	south	1980	422.44	79.06	10.93	0.01	7.23	1508.0	54.0	45.32	0.04
LYc_LYd	LY_up	Luye	Ep	south	2000	422.46	82.27	10.46	0.01	7.87	1613.0	5.0	4.73	0.0
LYc_LYd	LY_up	Luye	Ep	south	2020	422.47	73.63	11.3	0.01	6.52	1559.0	0.0	0.0	0.0
LYc_LYd	LY_up	Luye	Ep	south	2040	422.48	65.47	8.92	0.01	7.34	1391.0	2.0	1.8	0.0
LYc_LYd	LY_up	Luye	Ep	south	2060	422.49	57.74	9.25	0.01	6.24	1232.0	2.0	1.72	0.0
LYc_LYd	LY_up	Luye	Ep	south	2080	422.49	63.1	7.47	0.01	8.45	1208.0	4.0	3.75	0.0
LYc_LYd	LY_up	Luye	Ep	south	2100	422.5	63.49	7.31	0.01	8.69	1266.0	19.0	18.96	0.01
LYc_LYd	LY_up	Luye	Ep	south	2120	422.51	64.67	9.31	0.01	6.95	1282.0	23.0	22.58	0.02
LYc_LYd	LY_up	Luye	Ep	south	2140	422.52	66.97	8.33	0.01	8.04	1316.0	11.0	10.63	0.01
LYc_LYd	LY_up	Luye	Ep	south	2160	422.53	64.32	10.39	0.01	6.19	1313.0	1.0	1.1	0.0
LYc_LYd	LY_up	Luye	Ep	south	2180	422.54	69.25	9.56	0.01	7.24	1336.0	2.0	2.22	0.0
LYc_LYd	LY_up	Luye	Ep	south	2200	423.1	71.47	8.48	0.01	8.43	1407.0	26.0	24.58	0.02
LYd_LYe	LY_ds	Luye	Ep	south	100	424.76	82.06	9.89	0.01	8.3	1566.0	2.0	2.46	0.0
LYd_LYe	LY_ds	Luye	Ep	south	120	424.77	75.21	10.12	0.01	7.44	1573.0	10.0	8.7	0.01
LYd_LYe	LY_ds	Luye	Ep	south	140	424.78	70.13	8.13	0.01	8.63	1453.0	2.0	2.47	0.0
LYd_LYe	LY_ds	Luye	Ep	south	160	424.79	70.57	9.39	0.01	7.51	1407.0	9.0	8.55	0.01
LYd_LYe	LY_ds	Luye	Ep	south	180	424.79	62.34	10.45	0.01	5.97	1329.0	2.0	1.99	0.0
LYd_LYe	LY_ds	Luye	Ep	south	200	424.81	62.46	9.32	0.01	6.7	1248.0	1.0	1.44	0.0
LYd_LYe	LY_ds	Luye	Ep	south	220	424.81	72.25	9.32	0.01	7.75	1347.0	7.0	7.16	0.01
LYd_LYe	LY_ds	Luye	Ep	south	240	424.81	75.22	9.57	0.01	7.86	1475.0	7.0	5.63	0.0
LYd_LYe	LY_ds	Luye	Ep	south	260	424.82	76.69	9.69	0.01	7.91	1519.0	35.0	33.0	0.02
LYd_LYe	LY_ds	Luye	Ep	south	280	424.84	85.98	12.88	0.01	6.68	1627.0	18.0	16.17	0.01
LYd_LYe	LY_ds	Luye	Ep	south	300	424.86	93.34	9.14	0.01	10.22	1793.0	0.0	0.0	0.0
LYd_LYe	LY_ds	Luye	Ep	south	320	424.87	102.88	10.48	0.01	9.82	1962.0	0.0	0.0	0.0
LYd_LYe	LY_ds	Luye	Ep	south	340	424.97	83.14	11.83	0.01	7.03	1860.0	0.0	0.0	0.0
LYd_LYe	LY_ds	Luye	Ep	south	360	424.97	44.46	14.89	0.01	2.99	1276.0	0.0	0.0	0.0
LYd_LYe	LY_ds	Luye	Ep	south	380	424.98	34.99	12.13	0.01	2.88	794.0	0.0	0.0	0.0
LYd_LYe	LY_ds	Luye	Ep	south	400	424.98	33.6	9.27	0.01	3.63	686.0	0.0	0.0	0.0
LYd_LYe	LY_ds	Luye	Ep	south	420	424.98	44.64	11.69	0.01	3.82	782.0	0.0	0.0	0.0
LYd_LYe	LY_ds	Luye	Ep	south	440	424.99	50.32	11.18	0.01	4.5	950.0	0.0	0.0	0.0
LYd_LYe	LY_ds	Luye	Ep	south	460	424.99	55.45	10.57	0.01	5.25	1058.0	0.0	0.0	0.0
LYd_LYe	LY_ds	Luye	Ep	south	480	425.0	55.78	9.59	0.01	5.82	1112.0	0.0	0.0	0.0
LYd_LYe	LY_ds	Luye	Ep	south	500	425.0	54.31	8.71	0.01	6.23	1101.0	0.0	0.0	0.0
LYd_LYe	LY_ds	Luye	Ep	south	520	425.05	54.43	7.98	0.01	6.82	1087.0	0.0	0.0	0.0
LYd_LYe	LY_ds	Luye	Ep	south	540	425.05	71.6	6.76	0.01	10.6	1260.0	6.0	5.69	0.0
LYd_LYe	LY_ds	Luye	Ep	south	560	425.05	84.84	7.28	0.01	11.65	1564.0	19.0	18.78	0.01
LYd_LYe	LY_ds	Luye	Ep	south	580	425.06	89.43	7.16	0.01	12.5	1743.0	4.0	3.55	0.0
LYd_LYe	LY_ds	Luye	Ep	south	600	425.06	87.99	6.64	0.01	13.25	1774.0	3.0	3.42	0.0
LYd_LYe	LY_ds	Luye	Ep	south	620	425.07	88.69	6.3	0.01	14.08	1767.0	7.0	6.84	0.0
LYd_LYe	LY_ds	Luye	Ep	south	640	425.07	96.88	6.43	0.01	15.07	1856.0	3.0	2.87	0.0
LYd_LYe	LY_ds	Luye	Ep	south	660	425.12	104.82	6.97	0.01	15.04	2017.0	19.0	18.76	0.01
LYd_LYe	LY_ds	Luye	Ep	south	680	425.14	118.46	6.04	0.01	19.62	2233.0	6.0	6.15	0.0
LYd_LYe	LY_ds	Luye	Ep	south	700	425.25	133.17	6.94	0.01	19.2	2516.0	4.0	3.63	0.0
LYd_LYe	LY_ds	Luye	Ep	south	720	425.26	135.23	6.5	0.01	20.8	2684.0	8.0	7.57	0.0
LYd_LYe	LY_ds	Luye	Ep	south	740	425.26	136.01	10.19	0.01	13.34	2712.0	3.0	3.17	0.0
LYd_LYe	LY_ds	Luye	Ep	south	760	425.28	131.66	10.64	0.01	12.38	2677.0	2.0	1.71	0.0
LYd_LYe	LY_ds	Luye	Ep	south	780	425.28	127.73	8.99	0.01	14.21	2594.0	0.0	0.0	0.0
LYd_LYe	LY_ds	Luye	Ep	south	800	425.31	130.68	10.38	0.01	12.59	2584.0	0.0	0.0	0.0
LYe_LYf	LY_ds	Luye	Ep	south	820	426.08	127.18	10.3	0.01	12.35	2579.0	0.0	0.0	0.0
LYe_LYf	LY_ds	Luye	Ep	south	840	426.1	127.73	9.75	0.01	13.1	2549.0	0.0	0.0	0.0
LYe_LYf	LY_ds	Luye	Ep	south	860	426.13	119.5	15.43	0.01	7.75	2472.0	0.0	0.0	0.0
LYe_LYf	LY_ds	Luye	Ep	south	880	426.13	104.13	13.5	0.01	7.72	2236.0	0.0	0.0	0.0
LYe_LYf	LY_ds	Luye	Ep	south	900	426.14	94.94	7.91	0.01	12.01	1991.0	0.0	0.0	0.0
LYe_LYf	LY_ds	Luye	Ep	south	920	426.14	99.15	9.33	0.01	10.63	1941.0	0.0	0.0	0.0
LYe_LYf	LY_ds	Luye	Ep	south	940	426.14	105.05	9.34	0.01	11.25	2042.0	120.0	120.32	0.06
LYe_LYf	LY_ds	Luye	Ep	south	960	426.19	111.76	9.75	0.01	11.46	2168.0	69.0	68.62	0.03
LYe_LYf	LY_ds	Luye	Ep	south	980	426.19	117.79	8.69	0.01	13.56	2295.0	12.0	12.27	0.01
LYe_LYf	LY_ds	Luye	Ep	south	1000	426.2	115.63	10.29	0.01	11.24	2334.0	10.0	10.21	0.0
LYe_LYf	LY_ds	Luye	Ep	south	1020	426.21	114.58	10.79	0.01	10.62	2302.0	0.0	0.0	0.0
LYe_LYf	LY_ds	Luye	Ep	south	1040	426.22	103.38	9.43	0.01	10.97	2180.0	0.0	0.0	0.0
LYe_LYf	LY_ds	Luye	Ep	south	1060	426.23	90.47	12.27	0.01	7.37	1939.0	0.0	0.0	0.0
LYe_LYf	LY_ds	Luye	Ep	south	1080	426.23	77.91	12.22	0.01	6.38	1684.0	0.0	0.0	0.0
LYe_LYf	LY_ds	Luye	Ep	south	1100	426.24	70.04	10.19	0.01	6.87	1479.0	0.0	0.0	0.0
LYe_LYf	LY_ds	Luye	Ep	south	1120	426.25	67.8	10.42	0.01	6.5	1378.0	0.0	0.0	0.0
LYe_LYf	LY_ds	Luye	Ep	south	1140	426.26	67.66	10.62	0.01	6.37	1355.0	0.0	0.0	0.0
LYe_LYf	LY_ds	Luye	Ep	south	1160	426.27	72.37	9.06	0.01	7.99	1400.0	0.0	0.0	0.0
LYe_LYf	LY_ds	Luye	Ep	south	1180	426.28	78.4	10.12	0.01	7.74	1508.0	0.0	0.0	0.0
LYe_LYf	LY_ds	Luye	Ep	south	1200	426.28	76.35	9.02	0.01	8.46	1548.0	0.0	0.0	0.0
LYe_LYf	LY_ds	Luye	Ep	south	1220	426.29	82.06	9.54	0.01	8.6	1584.0	0.0	0.0	0.0
LYe_LYf	LY_ds	Luye	Ep	south	1240	426.3	94.32	8.51	0.01	11.08	1764.0	0.0	0.0	0.0
LYe_LYf	LY_ds	Luye	Ep	south	1260	426.3	103.55	7.52	0.01	13.77	1979.0	0.0	0.0	0.0
LYe_LYf	LY_ds	Luye	Ep	south	1280	426.33	112.12	7.98	0.01	14.05	2157.0	0.0	0.0	0.0
LYe_LYf	LY_ds	Luye	Ep	south	1300	426.37	116.32	9.16	0.01	12.7	2284.0	0.0	0.0	0.0
LYe_LYf	LY_ds	Luye	Ep	south	1320	426.41	124.45	11.87	0.01	10.49	2408.0	0.0	0.0	0.0
LYe_LYf	LY_ds	Luye	Ep	south	1340	426.56	123.17	9.19	0.01	13.41	2476.0	0.0	0.0	0.0
LYe_LYf	LY_ds	Luye	Ep	south	1360	426.57	104.94	10.69	0.01	9.82	2281.0	0.0	0.0	0.0
LYe_LYf	LY_ds	Luye	Ep	south	1380	426.58	90.84	8.51	0.01	10.68	1958.0	0.0	0.0	0.0
LYe_LYf	LY_ds	Luye	Ep	south	1400	426.58	83.15	7.77	0.01	10.69	1740.0	0.0	0.0	0.0
LYe_LYf	LY_ds	Luye	Ep	south	1420	426.59	78.5	7.43	0.01	10.56	1617.0	0.0	0.0	0.0
LYe_LYf	LY_ds	Luye	Ep	south	1440	426.59	81.9	8.88	0.01	9.23	1604.0	0.0	0.0	0.0
LYe_LYf	LY_ds	Luye	Ep	south	1460	426.6	84.72	10.35	0.01	8.19	1666.0	0.0	0.0	0.0
LYf_LYg	LY_ds	Luye	Ep	south	1480	429.8	70.11	9.79	0.01	7.16	1548.0	0.0	0.0	0.0
LYf_LYg	LY_ds	Luye	Ep	south	1500	429.8	75.1	8.51	0.01	8.83	1452.0	7.0	6.63	0.0
LYf_LYg	LY_ds	Luye	Ep	south	1520	429.8	80.09	9.1	0.01	8.8	1552.0	13.0	13.35	0.01
LYf_LYg	LY_ds	Luye	Ep	south	1540	429.81	85.28	9.98	0.01	8.54	1654.0	4.0	4.15	0.0
LYf_LYg	LY_ds	Luye	Ep	south	1560	429.82	85.42	9.59	0.01	8.91	1707.0	12.0	11.3	0.01
LYf_LYg	LY_ds	Luye	Ep	south	1580	429.83	80.6	8.16	0.01	9.88	1660.0	3.0	3.07	0.0
LYf_LYg	LY_ds	Luye	Ep	south	1600	429.83	72.46	8.9	0.01	8.14	1531.0	2.0	1.81	0.0
LYf_LYg	LY_ds	Luye	Ep	south	1620	429.84	69.05	9.36	0.01	7.37	1415.0	3.0	3.46	0.0
LYf_LYg	LY_ds	Luye	Ep	south	1640	429.84	67.17	8.86	0.01	7.58	1362.0	8.0	8.12	0.01
LYf_LYg	LY_ds	Luye	Ep	south	1660	429.85	67.44	8.95	0.01	7.54	1346.0	16.0	16.33	0.01
LYf_LYg	LY_ds	Luye	Ep	south	1680	429.85	65.48	9.3	0.01	7.04	1329.0	7.0	6.87	0.01
LYf_LYg	LY_ds	Luye	Ep	south	1700	429.86	65.43	8.19	0.01	7.99	1309.0	8.0	8.18	0.01
LYf_LYg	LY_ds	Luye	Ep	south	1720	429.87	78.21	9.14	0.01	8.55	1436.0	6.0	3.8	0.0
LYf_LYg	LY_ds	Luye	Ep	south	1740	429.88	80.8	11.47	0.01	7.04	1590.0	2.0	0.0	0.0
LYf_LYg	LY_ds	Luye	Ep	south	1760	429.88	80.24	10.62	0.01	7.56	1610.0	35.0	33.39	0.02
LYf_LYg	LY_ds	Luye	Ep	south	1780	429.88	81.13	9.8	0.01	8.28	1614.0	28.0	26.53	0.02
LYf_LYg	LY_ds	Luye	Ep	south	1800	429.88	80.41	10.06	0.01	7.99	1615.0	36.0	35.36	0.02
LYf_LYg	LY_ds	Luye	Ep	south	1820	429.92	83.38	15.29	0.01	5.45	1638.0	20.0	20.21	0.01
LYf_LYg	LY_ds	Luye	Ep	south	1840	429.97	82.16	16.23	0.01	5.06	1655.0	26.0	25.41	0.02
LYf_LYg	LY_ds	Luye	Ep	south	1860	429.98	85.78	7.92	0.01	10.84	1679.0	10.0	9.75	0.01
LYf_LYg	LY_ds	Luye	Ep	south	1880	429.99	89.39	7.83	0.01	11.42	1752.0	20.0	20.11	0.01
LYf_LYg	LY_ds	Luye	Ep	south	1900	430.0	89.4	7.7	0.01	11.61	1788.0	21.0	21.38	0.01
LYf_LYg	LY_ds	Luye	Ep	south	1920	430.0	84.65	8.83	0.01	9.58	1740.0	6.0	6.11	0.0
LYf_LYg	LY_ds	Luye	Ep	south	1940	430.04	81.73	10.25	0.01	7.97	1664.0	0.0	0.0	0.0
LYf_LYg	LY_ds	Luye	Ep	south	1960	430.08	73.66	9.72	0.01	7.58	1554.0	0.0	0.0	0.0
LYf_LYg	LY_ds	Luye	Ep	south	1980	430.08	70.91	12.45	0.01	5.69	1446.0	0.0	0.0	0.0
LYf_LYg	LY_ds	Luye	Ep	south	2000	430.09	74.73	12.27	0.01	6.09	1456.0	28.0	26.24	0.02
LYf_LYg	LY_ds	Luye	Ep	south	2020	430.1	78.95	11.81	0.01	6.68	1537.0	3.0	2.48	0.0
LYf_LYg	LY_ds	Luye	Ep	south	2040	430.1	87.49	10.38	0.01	8.43	1664.0	1.0	0.0	0.0
LYf_LYg	LY_ds	Luye	Ep	south	2060	430.1	98.26	10.82	0.01	9.08	1858.0	1.0	0.96	0.0
LYf_LYg	LY_ds	Luye	Ep	south	2080	430.11	112.33	11.47	0.01	9.79	2106.0	3.0	1.03	0.0
LYf_LYg	LY_ds	Luye	Ep	south	2100	430.11	98.15	10.62	0.01	9.24	2105.0	2.0	1.14	0.0
LYf_LYg	LY_ds	Luye	Ep	south	2120	430.11	81.96	11.87	0.01	6.91	1801.0	0.0	0.0	0.0
LYf_LYg	LY_ds	Luye	Ep	south	2140	430.12	68.62	10.67	0.01	6.43	1506.0	0.0	0.0	0.0
LYf_LYg	LY_ds	Luye	Ep	south	2160	430.28	55.6	9.41	0.01	5.91	1242.0	0.0	0.0	0.0
LYf_LYg	LY_ds	Luye	Ep	south	2180	430.29	48.16	8.84	0.01	5.45	1038.0	0.0	0.0	0.0
LYf_LYg	LY_ds	Luye	Ep	south	2200	430.3	46.21	11.12	0.01	4.16	944.0	0.0	0.0	0.0
LYf_LYg	LY_ds	Luye	Ep	south	2220	430.32	47.27	8.03	0.01	5.89	935.0	2.0	1.65	0.0
LYf_LYg	LY_ds	Luye	Ep	south	2240	430.33	52.81	8.09	0.01	6.52	1001.0	1.0	1.32	0.0
LYf_LYg	LY_ds	Luye	Ep	south	2260	430.35	51.31	5.82	0.01	8.82	1041.0	0.0	0.0	0.0
LYf_LYg	LY_ds	Luye	Ep	south	2280	430.38	50.61	8.41	0.01	6.02	1019.0	1.0	1.11	0.0
LYf_LYg	LY_ds	Luye	Ep	south	2300	430.39	49.38	6.83	0.01	7.23	1000.0	0.0	0.0	0.0
LYf_LYg	LY_ds	Luye	Ep	south	2320	430.48	44.76	8.43	0.01	5.31	941.0	0.0	0.0	0.0
LYf_LYg	LY_ds	Luye	Ep	south	2340	430.48	44.04	7.78	0.01	5.66	888.0	14.0	13.01	0.02
LYf_LYg	LY_ds	Luye	Ep	south	2360	430.49	48.58	8.8	0.01	5.52	926.0	19.0	18.58	0.02
LYf_LYg	LY_ds	Luye	Ep	south	2380	430.49	52.59	7.31	0.01	7.2	1012.0	2.0	2.11	0.0
LYf_LYg	LY_ds	Luye	Ep	south	2400	430.5	58.13	7.68	0.01	7.57	1107.0	0.0	0.0	0.0
LYf_LYg	LY_ds	Luye	Ep	south	2420	430.5	58.73	6.25	0.01	9.4	1169.0	0.0	0.0	0.0
LYf_LYg	LY_ds	Luye	Ep	south	2440	430.51	64.54	8.47	0.01	7.62	1233.0	0.0	0.0	0.0
LYf_LYg	LY_ds	Luye	Ep	south	2460	430.53	78.72	7.11	0.01	11.07	1433.0	5.0	5.11	0.0
LYf_LYg	LY_ds	Luye	Ep	south	2480	430.53	89.58	7.01	0.01	12.77	1683.0	2.0	2.05	0.0
LYf_LYg	LY_ds	Luye	Ep	south	2500	430.63	95.61	10.33	0.01	9.25	1852.0	9.0	7.56	0.0
LYf_LYg	LY_ds	Luye	Ep	south	2520	430.64	99.79	8.36	0.01	11.93	1954.0	7.0	7.18	0.0
LYf_LYg	LY_ds	Luye	Ep	south	2540	430.65	105.2	11.39	0.01	9.24	2050.0	4.0	1.1	0.0
LYf_LYg	LY_ds	Luye	Ep	south	2560	430.65	97.97	11.15	0.01	8.79	2032.0	5.0	3.03	0.0
LYf_LYg	LY_ds	Luye	Ep	south	2580	430.66	83.92	10.97	0.01	7.65	1819.0	7.0	7.45	0.0
LYf_LYg	LY_ds	Luye	Ep	south	2600	430.67	83.03	8.41	0.01	9.87	1669.0	5.0	4.56	0.0
LYg_LYh	LY_ds	Luye	Ep	south	2620	430.98	89.62	9.85	0.01	9.1	1727.0	13.0	13.01	0.01
LYg_LYh	LY_ds	Luye	Ep	south	2640	431.0	87.42	8.84	0.01	9.89	1770.0	10.0	9.8	0.01
LYg_LYh	LY_ds	Luye	Ep	south	2660	431.01	85.84	9.24	0.01	9.29	1733.0	0.0	0.0	0.0
LYg_LYh	LY_ds	Luye	Ep	south	2680	431.01	84.42	9.12	0.01	9.26	1703.0	0.0	0.0	0.0
LYg_LYh	LY_ds	Luye	Ep	south	2700	431.03	96.94	7.91	0.01	12.26	1814.0	0.0	0.0	0.0
LYt_0_LYa	LY_trib	Luye	Ep	south	40	70.46	38.91	13.6	0.04	2.86	878.0	0.0	0.0	0.0
LYt_0_LYa	LY_trib	Luye	Ep	south	60	70.47	32.15	11.86	0.04	2.71	711.0	5.0	0.0	0.01
LYt_0_LYa	LY_trib	Luye	Ep	south	80	70.48	29.48	11.78	0.04	2.5	616.0	5.0	0.0	0.01
LYt_0_LYa	LY_trib	Luye	Ep	south	100	70.48	23.94	11.15	0.04	2.15	534.0	22.0	8.78	0.04
LYt_0_LYa	LY_trib	Luye	Ep	south	120	70.49	23.72	9.12	0.04	2.6	477.0	12.0	7.94	0.03
LYt_0_LYa	LY_trib	Luye	Ep	south	140	70.49	25.71	10.18	0.04	2.53	494.0	8.0	0.0	0.02
LYt_0_LYa	LY_trib	Luye	Ep	south	160	70.5	17.29	11.49	0.04	1.5	430.0	4.0	0.0	0.01
ZB_0_ZBa	ZB	Zhiben	MI	south	80	137.43	41.29	6.44	0.01	6.41		110.0	109.8
ZB_0_ZBa	ZB	Zhiben	MI	south	100	137.43	42.31	8.1	0.01	5.22	836.0	26.0	26.21	0.03
ZB_0_ZBa	ZB	Zhiben	MI	south	120	137.44	33.84	6.41	0.01	5.28	761.0	13.0	12.44	0.02
ZB_0_ZBa	ZB	Zhiben	MI	south	140	137.45	32.17	8.23	0.01	3.91	660.0	11.0	10.83	0.02
ZB_0_ZBa	ZB	Zhiben	MI	south	160	137.45	35.16	7.65	0.01	4.59	673.0	13.0	12.22	0.02
ZB_0_ZBa	ZB	Zhiben	MI	south	180	137.46	33.32	7.73	0.01	4.31	685.0	17.0	16.52	0.02
ZB_0_ZBa	ZB	Zhiben	MI	south	200	137.5	30.85	8.91	0.01	3.46	642.0	16.0	15.58	0.02
ZB_0_ZBa	ZB	Zhiben	MI	south	220	137.51	35.63	6.53	0.01	5.46	665.0	6.0	6.44	0.01
ZB_0_ZBa	ZB	Zhiben	MI	south	240	137.51	41.92	6.55	0.01	6.4	776.0	28.0	27.57	0.04
ZB_0_ZBa	ZB	Zhiben	MI	south	260	137.51	43.12	6.44	0.01	6.69	850.0	11.0	10.45	0.01
ZB_0_ZBa	ZB	Zhiben	MI	south	280	138.53	33.93	7.66	0.01	4.43	771.0	5.0	4.98	0.01
ZBa_ZBb	ZB	Zhiben	MI	south	300	138.55	25.19	7.87	0.01	3.2	591.0	4.0	3.88	0.01
ZBa_ZBb	ZB	Zhiben	MI	south	320	138.76	24.0	8.08	0.01	2.97	492.0	1.0	1.28	0.0
ZBa_ZBb	ZB	Zhiben	MI	south	340	138.96	21.71	8.06	0.01	2.69	457.0	2.0	1.77	0.0
ZBa_ZBb	ZB	Zhiben	MI	south	360	138.96	26.48	10.46	0.01	2.53	482.0	7.0	7.37	0.02
ZBa_ZBb	ZB	Zhiben	MI	south	380	138.97	35.94	6.79	0.01	5.3	624.0	26.0	26.43	0.04
ZBa_ZBb	ZB	Zhiben	MI	south	400	138.98	28.5	6.99	0.01	4.08	644.0	9.0	9.36	0.01
ZBa_ZBb	ZB	Zhiben	MI	south	420	138.98	30.3	5.38	0.01	5.63	588.0	18.0	17.84	0.03
ZBa_ZBb	ZB	Zhiben	MI	south	440	138.98	31.18	4.64	0.01	6.72	615.0	2.0	2.34	0.0
ZBa_ZBb	ZB	Zhiben	MI	south	460	138.99	34.23	4.14	0.01	8.27	654.0	7.0	7.12	0.01
ZBa_ZBb	ZB	Zhiben	MI	south	480	139.0	38.69	3.8	0.01	10.18	729.0	20.0	19.55	0.03
ZBa_ZBb	ZB	Zhiben	MI	south	500	139.05	40.83	3.56	0.01	11.46	795.0	35.0	34.94	0.04
ZBa_ZBb	ZB	Zhiben	MI	south	520	139.06	41.28	3.64	0.01	11.35	821.0	44.0	44.11	0.05
ZBa_ZBb	ZB	Zhiben	MI	south	540	139.09	42.32	3.93	0.01	10.76	836.0	14.0	14.24	0.02
ZBa_ZBb	ZB	Zhiben	MI	south	560	139.11	37.83	6.15	0.01	6.15	802.0	15.0	14.53	0.02
ZBa_ZBb	ZB	Zhiben	MI	south	580	139.11	27.11	4.68	0.01	5.79	649.0	4.0	3.65	0.01
ZBa_ZBb	ZB	Zhiben	MI	south	600	139.12	28.68	4.58	0.01	6.26	558.0	2.0	2.02	0.0
ZBa_ZBb	ZB	Zhiben	MI	south	620	139.12	34.17	4.61	0.01	7.41	629.0	23.0	23.05	0.04
ZBa_ZBb	ZB	Zhiben	MI	south	640	139.18	40.44	4.79	0.01	8.45	746.0	46.0	45.91	0.06
ZBa_ZBb	ZB	Zhiben	MI	south	660	139.19	48.02	7.58	0.01	6.33	885.0	62.0	60.92	0.07
ZBa_ZBb	ZB	Zhiben	MI	south	680	139.21	47.05	4.49	0.01	10.48	951.0	26.0	26.13	0.03
ZBa_ZBb	ZB	Zhiben	MI	south	700	139.25	49.4	4.01	0.01	12.31	964.0	27.0	26.78	0.03
ZBa_ZBb	ZB	Zhiben	MI	south	720	139.26	53.89	11.1	0.01	4.85	1033.0	49.0	47.82	0.05
ZBa_ZBb	ZB	Zhiben	MI	south	740	139.27	40.68	8.03	0.01	5.07	946.0	32.0	32.03	0.03
ZBa_ZBb	ZB	Zhiben	MI	south	760	139.28	33.64	6.93	0.01	4.85	743.0	10.0	10.01	0.01
ZBa_ZBb	ZB	Zhiben	MI	south	780	139.28	38.36	9.3	0.01	4.13	720.0	23.0	22.76	0.03
ZBa_ZBb	ZB	Zhiben	MI	south	800	139.29	48.54	13.87	0.01	3.5	869.0	18.0	14.22	0.02
ZBa_ZBb	ZB	Zhiben	MI	south	820	139.29	56.92	9.26	0.01	6.15	1055.0	10.0	10.34	0.01
ZBa_ZBb	ZB	Zhiben	MI	south	840	139.3	57.73	7.87	0.01	7.34	1147.0	3.0	3.38	0.0
ZBa_ZBb	ZB	Zhiben	MI	south	860	139.37	46.15	6.92	0.01	6.67	1039.0	34.0	33.98	0.03
ZBa_ZBb	ZB	Zhiben	MI	south	880	139.38	38.42	9.16	0.01	4.19	846.0	6.0	6.23	0.01
ZBa_ZBb	ZB	Zhiben	MI	south	900	139.38	32.73	10.12	0.01	3.23	712.0	1.0	1.24	0.0
ZBb_ZBc	ZB	Zhiben	MI	south	920	139.38	35.06	4.64	0.01	7.56	678.0	18.0	17.78	0.03
ZBb_ZBc	ZB	Zhiben	MI	south	940	140.07	38.61	7.3	0.01	5.29	737.0	9.0	9.04	0.01
ZBb_ZBc	ZB	Zhiben	MI	south	960	140.07	34.66	5.61	0.01	6.18	733.0	8.0	8.06	0.01
ZBb_ZBc	ZB	Zhiben	MI	south	980	140.07	36.04	6.72	0.01	5.36	707.0	1.0	1.06	0.0
ZBb_ZBc	ZB	Zhiben	MI	south	1000	140.08	42.86	8.28	0.01	5.18	789.0	9.0	8.78	0.01
ZBb_ZBc	ZB	Zhiben	MI	south	1020	140.08	48.62	6.15	0.01	7.91	915.0	31.0	30.55	0.03
ZBb_ZBc	ZB	Zhiben	MI	south	1040	140.09	47.26	4.76	0.01	9.92	959.0	11.0	11.44	0.01
ZBb_ZBc	ZB	Zhiben	MI	south	1060	140.09	43.8	3.1	0.01	14.11	911.0	5.0	5.39	0.01
ZBb_ZBc	ZB	Zhiben	MI	south	1080	140.1	64.39	5.88	0.01	10.95	1082.0	3.0	2.77	0.0
ZBb_ZBc	ZB	Zhiben	MI	south	1100	140.12	69.41	3.23	0.01	21.51	1338.0	10.0	9.87	0.01
ZBb_ZBc	ZB	Zhiben	MI	south	1120	140.13	57.88	5.27	0.01	10.97	1273.0	6.0	5.85	0.0
ZBb_ZBc	ZB	Zhiben	MI	south	1140	140.14	50.47	5.11	0.01	9.88	1084.0	3.0	2.76	0.0
ZBb_ZBc	ZB	Zhiben	MI	south	1160	140.15	51.45	6.6	0.01	7.79	1019.0	5.0	5.34	0.01
ZBb_ZBc	ZB	Zhiben	MI	south	1180	140.17	53.09	4.39	0.01	12.1	1045.0	3.0	2.96	0.0
ZBb_ZBc	ZB	Zhiben	MI	south	1200	140.17	56.27	4.02	0.01	14.01	1094.0	4.0	4.45	0.0
ZBb_ZBc	ZB	Zhiben	MI	south	1220	140.18	57.34	7.19	0.01	7.97	1136.0	7.0	6.72	0.01
ZBb_ZBc	ZB	Zhiben	MI	south	1240	140.18	51.93	6.75	0.01	7.7	1093.0	18.0	18.28	0.02
ZBb_ZBc	ZB	Zhiben	MI	south	1260	140.19	48.46	4.37	0.01	11.1	1004.0	11.0	10.65	0.01
ZBb_ZBc	ZB	Zhiben	MI	south	1280	140.2	47.13	5.39	0.01	8.74	956.0	21.0	21.05	0.02
ZBb_ZBc	ZB	Zhiben	MI	south	1300	140.22	49.15	9.83	0.01	5.0	963.0	13.0	13.01	0.01
ZBb_ZBc	ZB	Zhiben	MI	south	1320	140.24	50.63	6.61	0.01	7.66	998.0	11.0	11.12	0.01
ZBb_ZBc	ZB	Zhiben	MI	south	1340	140.25	51.98	4.67	0.01	11.14	1026.0	10.0	9.93	0.01
ZBb_ZBc	ZB	Zhiben	MI	south	1360	140.25	52.68	5.39	0.01	9.77	1047.0	5.0	4.55	0.0
ZBb_ZBc	ZB	Zhiben	MI	south	1380	140.25	75.32	6.4	0.01	11.76	1280.0	0.0	0.0	0.0
ZBb_ZBc	ZB	Zhiben	MI	south	1400	140.26	87.01	5.79	0.01	15.03	1623.0	7.0	7.05	0.0
ZBb_ZBc	ZB	Zhiben	MI	south	1420	140.26	70.39	5.8	0.01	12.13	1574.0	5.0	5.3	0.0
ZBb_ZBc	ZB	Zhiben	MI	south	1440	140.27	40.48	7.59	0.01	5.33	1109.0	0.0	0.0	0.0
ZBc_ZBd	ZB	Zhiben	MI	south	1460	141.45	32.63	8.84	0.01	3.69	731.0	0.0	0.0	0.0
ZBc_ZBd	ZB	Zhiben	MI	south	1480	141.45	33.88	8.85	0.01	3.83	665.0	3.0	2.56	0.0
ZBc_ZBd	ZB	Zhiben	MI	south	1500	141.45	28.47	7.67	0.01	3.71	624.0	0.0	0.0	0.0
ZBc_ZBd	ZB	Zhiben	MI	south	1520	141.46	22.77	6.66	0.01	3.42	512.0	0.0	0.0	0.0
ZBc_ZBd	ZB	Zhiben	MI	south	1540	141.46	27.44	6.41	0.01	4.28	502.0	0.0	0.0	0.0
ZBc_ZBd	ZB	Zhiben	MI	south	1560	141.46	36.0	8.26	0.01	4.36	634.0	0.0	0.0	0.0
ZBc_ZBd	ZB	Zhiben	MI	south	1580	141.47	41.14	6.03	0.01	6.82	771.0	0.0	0.0	0.0
ZBc_ZBd	ZB	Zhiben	MI	south	1600	141.49	46.1	5.88	0.01	7.84	872.0	0.0	0.0	0.0
ZBc_ZBd	ZB	Zhiben	MI	south	1620	141.49	41.29	5.71	0.01	7.23	874.0	0.0	0.0	0.0
ZBc_ZBd	ZB	Zhiben	MI	south	1640	141.49	37.79	4.58	0.01	8.24	791.0	0.0	0.0	0.0
ZBc_ZBd	ZB	Zhiben	MI	south	1660	141.5	42.55	3.63	0.01	11.74	803.0	0.0	0.0	0.0
ZBc_ZBd	ZB	Zhiben	MI	south	1680	141.5	42.64	2.61	0.01	16.35	852.0	0.0	0.0	0.0
ZBc_ZBd	ZB	Zhiben	MI	south	1700	141.51	41.34	6.48	0.01	6.38	840.0	7.0	6.57	0.01
ZBc_ZBd	ZB	Zhiben	MI	south	1720	141.52	37.77	10.45	0.01	3.61	791.0	1.0	1.03	0.0
ZBc_ZBd	ZB	Zhiben	MI	south	1740	141.52	33.99	7.88	0.01	4.31	718.0	4.0	3.82	0.01
ZBc_ZBd	ZB	Zhiben	MI	south	1760	141.53	32.56	9.48	0.01	3.44	665.0	2.0	0.93	0.0
ZBc_ZBd	ZB	Zhiben	MI	south	1780	141.53	32.99	8.97	0.01	3.68	656.0	1.0	0.0	0.0
ZBd_ZBe	ZB	Zhiben	MI	south	1800	141.53	32.25	7.84	0.01	4.12	652.0	0.0	0.42	0.0
ZBd_ZBe	ZB	Zhiben	MI	south	1820	142.58	32.51	6.68	0.01	4.86	648.0	0.0	0.0	0.0
ZBd_ZBe	ZB	Zhiben	MI	south	1840	142.59	43.11	10.16	0.01	4.24	756.0	1.0	0.0	0.0
ZBd_ZBe	ZB	Zhiben	MI	south	1860	142.59	49.67	10.51	0.01	4.72	928.0	10.0	4.14	0.01
ZBd_ZBe	ZB	Zhiben	MI	south	1880	142.59	51.4	5.87	0.01	8.76	1011.0	7.0	7.08	0.01
ZBd_ZBe	ZB	Zhiben	MI	south	1900	142.6	57.34	8.33	0.01	6.89	1087.0	7.0	6.58	0.01
ZBd_ZBe	ZB	Zhiben	MI	south	1920	142.6	65.05	3.67	0.01	17.73	1224.0	5.0	4.54	0.0
ZBd_ZBe	ZB	Zhiben	MI	south	1940	142.6	70.88	4.59	0.01	15.43	1359.0	2.0	2.04	0.0
ZBd_ZBe	ZB	Zhiben	MI	south	1960	142.6	78.8	6.23	0.01	12.65	1497.0	1.0	1.32	0.0
ZBd_ZBe	ZB	Zhiben	MI	south	1980	142.6	85.2	7.42	0.01	11.48	1640.0	3.0	2.55	0.0
ZBd_ZBe	ZB	Zhiben	MI	south	2000	142.61	87.64	4.19	0.01	20.89	1728.0	3.0	3.36	0.0
ZBd_ZBe	ZB	Zhiben	MI	south	2020	142.62	77.97	5.1	0.01	15.29	1656.0	0.0	0.0	0.0
