# Supplementary material for: Rock properties and sediment caliber govern bedrock river morphology across the Taiwan Central Range
Source: Sci Adv. 2023 Nov 15;9(46):eadg6794. doi: 10.1126/sciadv.adg6794 (PMC10651117; doi:10.1126/sciadv.adg6794)
Supplement: Supplementary file 2 — Data S1 to S4 [file sciadv.adg6794_data_s1_to_s4.zip › adg6794_Data_S2.csv]

StreamwiseDistance	ReachName	Survey	Watershed	Lithology	Region	DrainageArea	BoulderDiameter	ChannelWidth	ChannelDepth	ChannelSlope	ShearStress
87.14	TX_0_TXa	TX_up	Liwu	PM3	north	176.64	6.2	40.03	13.11	0.05	3571.0
88.75	TX_0_TXa	TX_up	Liwu	PM3	north	176.64	1.42	40.03	13.11	0.05	3571.0
90.05	TX_0_TXa	TX_up	Liwu	PM3	north	176.65	3.88	48.7	12.28	0.05	3680.0
91.36	TX_0_TXa	TX_up	Liwu	PM3	north	176.65	2.34	48.7	12.28	0.05	3680.0
96.16	TX_0_TXa	TX_up	Liwu	PM3	north	176.65	1.89	48.7	12.28	0.05	3680.0
96.79	TX_0_TXa	TX_up	Liwu	PM3	north	176.65	3.3	48.7	12.28	0.05	3680.0
97.45	TX_0_TXa	TX_up	Liwu	PM3	north	176.65	1.66	48.7	12.28	0.05	3680.0
98.28	TX_0_TXa	TX_up	Liwu	PM3	north	176.65	1.62	48.7	12.28	0.05	3680.0
99.67	TX_0_TXa	TX_up	Liwu	PM3	north	176.65	1.53	48.7	12.28	0.05	3680.0
101.02	TX_0_TXa	TX_up	Liwu	PM3	north	176.65	2.37	48.7	12.28	0.05	3680.0
101.59	TX_0_TXa	TX_up	Liwu	PM3	north	176.65	1.82	48.7	12.28	0.05	3680.0
101.67	TX_0_TXa	TX_up	Liwu	PM3	north	176.65	1.92	48.7	12.28	0.05	3680.0
103.2	TX_0_TXa	TX_up	Liwu	PM3	north	176.65	2.42	48.7	12.28	0.05	3680.0
103.8	TX_0_TXa	TX_up	Liwu	PM3	north	176.65	1.29	48.7	12.28	0.05	3680.0
104.2	TX_0_TXa	TX_up	Liwu	PM3	north	176.65	3.97	48.7	12.28	0.05	3680.0
106.99	TX_0_TXa	TX_up	Liwu	PM3	north	176.65	1.54	48.7	12.28	0.05	3680.0
109.6	TX_0_TXa	TX_up	Liwu	PM3	north	176.65	1.97	48.7	12.28	0.05	3680.0
109.85	TX_0_TXa	TX_up	Liwu	PM3	north	176.65	2.78	48.7	12.28	0.05	3680.0
111.68	TX_0_TXa	TX_up	Liwu	PM3	north	176.65	3.98	48.52	8.94	0.05	2944.0
112.31	TX_0_TXa	TX_up	Liwu	PM3	north	176.65	1.4	48.52	8.94	0.05	2944.0
115.64	TX_0_TXa	TX_up	Liwu	PM3	north	176.65	3.07	48.52	8.94	0.05	2944.0
117.41	TX_0_TXa	TX_up	Liwu	PM3	north	176.65	1.41	48.52	8.94	0.05	2944.0
121.97	TX_0_TXa	TX_up	Liwu	PM3	north	176.65	1.64	48.52	8.94	0.05	2944.0
123.62	TX_0_TXa	TX_up	Liwu	PM3	north	176.65	1.51	48.52	8.94	0.05	2944.0
123.7	TX_0_TXa	TX_up	Liwu	PM3	north	176.65	1.24	48.52	8.94	0.05	2944.0
124.51	TX_0_TXa	TX_up	Liwu	PM3	north	176.65	1.11	48.52	8.94	0.05	2944.0
129.57	TX_0_TXa	TX_up	Liwu	PM3	north	176.65	1.15	48.52	8.94	0.05	2944.0
131.61	TX_0_TXa	TX_up	Liwu	PM3	north	176.73	1.28	50.55	11.04	0.05	3464.0
132.45	TX_0_TXa	TX_up	Liwu	PM3	north	176.73	5.28	50.55	11.04	0.05	3464.0
134.48	TX_0_TXa	TX_up	Liwu	PM3	north	176.73	2.19	50.55	11.04	0.05	3464.0
135.96	TX_0_TXa	TX_up	Liwu	PM3	north	176.73	2.55	50.55	11.04	0.05	3464.0
136.95	TX_0_TXa	TX_up	Liwu	PM3	north	176.73	1.64	50.55	11.04	0.05	3464.0
144.82	TX_0_TXa	TX_up	Liwu	PM3	north	176.73	4.41	50.55	11.04	0.05	3464.0
147.94	TX_0_TXa	TX_up	Liwu	PM3	north	176.73	2.15	50.55	11.04	0.05	3464.0
148.36	TX_0_TXa	TX_up	Liwu	PM3	north	176.73	2.9	50.55	11.04	0.05	3464.0
150.19	TX_0_TXa	TX_up	Liwu	PM3	north	176.73	3.93	57.77	15.58	0.05	4563.0
152.49	TX_0_TXa	TX_up	Liwu	PM3	north	176.73	2.91	57.77	15.58	0.05	4563.0
155.0	TX_0_TXa	TX_up	Liwu	PM3	north	176.73	4.72	57.77	15.58	0.05	4563.0
157.31	TX_0_TXa	TX_up	Liwu	PM3	north	176.73	3.22	57.77	15.58	0.05	4563.0
163.34	TX_0_TXa	TX_up	Liwu	PM3	north	176.73	3.85	57.77	15.58	0.05	4563.0
165.49	TX_0_TXa	TX_up	Liwu	PM3	north	176.73	1.32	57.77	15.58	0.05	4563.0
166.11	TX_0_TXa	TX_up	Liwu	PM3	north	176.73	2.09	57.77	15.58	0.05	4563.0
171.92	TX_0_TXa	TX_up	Liwu	PM3	north	176.96	7.52	53.96	9.77	0.05	3234.0
176.04	TX_0_TXa	TX_up	Liwu	PM3	north	176.96	1.94	53.96	9.77	0.05	3234.0
178.75	TX_0_TXa	TX_up	Liwu	PM3	north	176.96	1.88	53.96	9.77	0.05	3234.0
180.72	TX_0_TXa	TX_up	Liwu	PM3	north	176.96	1.67	53.96	9.77	0.05	3234.0
188.13	TX_0_TXa	TX_up	Liwu	PM3	north	176.96	8.14	53.96	9.77	0.05	3234.0
189.26	TX_0_TXa	TX_up	Liwu	PM3	north	176.96	3.21	53.96	9.77	0.05	3234.0
191.74	TX_0_TXa	TX_up	Liwu	PM3	north	176.97	1.9	40.38	12.12	0.05	3414.0
193.89	TX_0_TXa	TX_up	Liwu	PM3	north	176.97	1.63	40.38	12.12	0.05	3414.0
226.84	TX_0_TXa	TX_up	Liwu	PM3	north	176.98	2.06	34.07	13.04	0.05	3330.0
234.94	TX_0_TXa	TX_up	Liwu	PM3	north	176.99	2.3	34.55	10.29	0.05	2908.0
236.3	TX_0_TXa	TX_up	Liwu	PM3	north	176.99	2.8	34.55	10.29	0.05	2908.0
241.51	TX_0_TXa	TX_up	Liwu	PM3	north	176.99	5.52	34.55	10.29	0.05	2908.0
272.13	TX_0_TXa	TX_up	Liwu	PM3	north	177.15	3.27	27.81	10.29	0.05	2666.0
376.44	TX_0_TXa	TX_up	Liwu	PM3	north	177.17	3.51	55.9	12.9	0.05	3978.0
390.0	TX_0_TXa	TX_up	Liwu	PM3	north	177.23	2.86	54.72	13.29	0.05	4033.0
399.99	TX_0_TXa	TX_up	Liwu	PM3	north	177.23	2.82	54.72	13.29	0.05	4033.0
401.67	TX_0_TXa	TX_up	Liwu	PM3	north	177.23	3.74	54.72	13.29	0.05	4033.0
427.68	TX_0_TXa	TX_up	Liwu	PM3	north	177.32	3.93	49.7	14.39	0.05	4108.0
431.28	TX_0_TXa	TX_up	Liwu	PM3	north	177.32	4.61	52.02	14.96	0.05	4281.0
431.92	TX_0_TXa	TX_up	Liwu	PM3	north	177.32	2.07	52.02	14.96	0.05	4281.0
434.66	TX_0_TXa	TX_up	Liwu	PM3	north	177.32	8.26	52.02	14.96	0.05	4281.0
435.95	TX_0_TXa	TX_up	Liwu	PM3	north	177.32	3.15	52.02	14.96	0.05	4281.0
435.98	TX_0_TXa	TX_up	Liwu	PM3	north	177.32	3.04	52.02	14.96	0.05	4281.0
439.54	TX_0_TXa	TX_up	Liwu	PM3	north	177.32	8.31	52.02	14.96	0.05	4281.0
445.86	TX_0_TXa	TX_up	Liwu	PM3	north	177.32	5.17	52.02	14.96	0.05	4281.0
497.39	TX_0_TXa	TX_up	Liwu	PM3	north	177.4	4.27	37.57	11.83	0.05	3272.0
527.42	TX_0_TXa	TX_up	Liwu	PM3	north	177.4	5.33	39.0	8.39	0.05	2644.0
530.05	TX_0_TXa	TX_up	Liwu	PM3	north	177.41	1.62	53.34	14.92	0.05	4313.0
531.4	TX_0_TXa	TX_up	Liwu	PM3	north	177.41	2.68	53.34	14.92	0.05	4313.0
531.65	TX_0_TXa	TX_up	Liwu	PM3	north	177.41	2.58	53.34	14.92	0.05	4313.0
533.48	TX_0_TXa	TX_up	Liwu	PM3	north	177.41	9.26	53.34	14.92	0.05	4313.0
534.49	TX_0_TXa	TX_up	Liwu	PM3	north	177.41	4.51	53.34	14.92	0.05	4313.0
537.55	TX_0_TXa	TX_up	Liwu	PM3	north	177.41	4.08	53.34	14.92	0.05	4313.0
539.98	TX_0_TXa	TX_up	Liwu	PM3	north	177.41	4.0	53.34	14.92	0.05	4313.0
541.72	TX_0_TXa	TX_up	Liwu	PM3	north	177.41	2.39	53.34	14.92	0.05	4313.0
542.29	TX_0_TXa	TX_up	Liwu	PM3	north	177.41	1.24	53.34	14.92	0.05	4313.0
542.35	TX_0_TXa	TX_up	Liwu	PM3	north	177.41	1.94	53.34	14.92	0.05	4313.0
543.35	TX_0_TXa	TX_up	Liwu	PM3	north	177.41	6.75	53.34	14.92	0.05	4313.0
543.86	TX_0_TXa	TX_up	Liwu	PM3	north	177.41	1.82	53.34	14.92	0.05	4313.0
544.94	TX_0_TXa	TX_up	Liwu	PM3	north	177.41	7.98	53.34	14.92	0.05	4313.0
546.57	TX_0_TXa	TX_up	Liwu	PM3	north	177.41	1.75	53.34	14.92	0.05	4313.0
546.61	TX_0_TXa	TX_up	Liwu	PM3	north	177.41	5.01	53.34	14.92	0.05	4313.0
547.54	TX_0_TXa	TX_up	Liwu	PM3	north	177.41	6.78	53.34	14.92	0.05	4313.0
551.08	TXa_TXb	TX_up	Liwu	PM3	north	178.28	2.56	55.19	9.86	0.04	2706.0
553.33	TXa_TXb	TX_up	Liwu	PM3	north	178.28	2.58	55.19	9.86	0.04	2706.0
554.39	TXa_TXb	TX_up	Liwu	PM3	north	178.28	9.64	55.19	9.86	0.04	2706.0
555.06	TXa_TXb	TX_up	Liwu	PM3	north	178.28	2.57	55.19	9.86	0.04	2706.0
559.17	TXa_TXb	TX_up	Liwu	PM3	north	178.28	1.94	55.19	9.86	0.04	2706.0
560.38	TXa_TXb	TX_up	Liwu	PM3	north	178.28	2.08	55.19	9.86	0.04	2706.0
562.52	TXa_TXb	TX_up	Liwu	PM3	north	178.28	6.62	55.19	9.86	0.04	2706.0
564.19	TXa_TXb	TX_up	Liwu	PM3	north	178.28	6.26	55.19	9.86	0.04	2706.0
568.44	TXa_TXb	TX_up	Liwu	PM3	north	178.28	3.51	55.19	9.86	0.04	2706.0
573.1	TXa_TXb	TX_up	Liwu	PM3	north	179.15	1.63	59.42	11.28	0.04	3045.0
574.33	TXa_TXb	TX_up	Liwu	PM3	north	179.15	9.46	59.42	11.28	0.04	3045.0
575.95	TXa_TXb	TX_up	Liwu	PM3	north	179.15	2.24	59.42	11.28	0.04	3045.0
576.55	TXa_TXb	TX_up	Liwu	PM3	north	179.15	3.43	59.42	11.28	0.04	3045.0
577.0	TXa_TXb	TX_up	Liwu	PM3	north	179.15	6.93	59.42	11.28	0.04	3045.0
578.29	TXa_TXb	TX_up	Liwu	PM3	north	179.15	2.6	59.42	11.28	0.04	3045.0
585.05	TXa_TXb	TX_up	Liwu	PM3	north	179.15	6.35	59.42	11.28	0.04	3045.0
585.6	TXa_TXb	TX_up	Liwu	PM3	north	179.15	1.53	59.42	11.28	0.04	3045.0
586.1	TXa_TXb	TX_up	Liwu	PM3	north	179.15	1.27	59.42	11.28	0.04	3045.0
586.12	TXa_TXb	TX_up	Liwu	PM3	north	179.15	2.82	59.42	11.28	0.04	3045.0
586.44	TXa_TXb	TX_up	Liwu	PM3	north	179.15	1.46	59.42	11.28	0.04	3045.0
587.13	TXa_TXb	TX_up	Liwu	PM3	north	179.15	2.34	59.42	11.28	0.04	3045.0
587.9	TXa_TXb	TX_up	Liwu	PM3	north	179.15	1.83	59.42	11.28	0.04	3045.0
588.08	TXa_TXb	TX_up	Liwu	PM3	north	179.15	5.44	59.42	11.28	0.04	3045.0
588.45	TXa_TXb	TX_up	Liwu	PM3	north	179.15	2.03	59.42	11.28	0.04	3045.0
589.4	TXa_TXb	TX_up	Liwu	PM3	north	179.15	3.47	59.42	11.28	0.04	3045.0
589.43	TXa_TXb	TX_up	Liwu	PM3	north	179.15	2.82	59.42	11.28	0.04	3045.0
589.52	TXa_TXb	TX_up	Liwu	PM3	north	179.15	3.2	59.42	11.28	0.04	3045.0
592.81	TXa_TXb	TX_up	Liwu	PM3	north	179.15	2.88	58.7	13.44	0.04	3433.0
593.32	TXa_TXb	TX_up	Liwu	PM3	north	179.15	6.78	58.7	13.44	0.04	3433.0
595.4	TXa_TXb	TX_up	Liwu	PM3	north	179.15	2.12	58.7	13.44	0.04	3433.0
595.93	TXa_TXb	TX_up	Liwu	PM3	north	179.15	7.47	58.7	13.44	0.04	3433.0
596.14	TXa_TXb	TX_up	Liwu	PM3	north	179.15	4.89	58.7	13.44	0.04	3433.0
598.52	TXa_TXb	TX_up	Liwu	PM3	north	179.15	3.72	58.7	13.44	0.04	3433.0
600.42	TXa_TXb	TX_up	Liwu	PM3	north	179.15	1.87	58.7	13.44	0.04	3433.0
601.89	TXa_TXb	TX_up	Liwu	PM3	north	179.15	4.04	58.7	13.44	0.04	3433.0
602.83	TXa_TXb	TX_up	Liwu	PM3	north	179.15	2.8	58.7	13.44	0.04	3433.0
603.47	TXa_TXb	TX_up	Liwu	PM3	north	179.15	8.17	58.7	13.44	0.04	3433.0
603.89	TXa_TXb	TX_up	Liwu	PM3	north	179.15	1.55	58.7	13.44	0.04	3433.0
604.7	TXa_TXb	TX_up	Liwu	PM3	north	179.15	2.34	58.7	13.44	0.04	3433.0
606.69	TXa_TXb	TX_up	Liwu	PM3	north	179.15	2.44	58.7	13.44	0.04	3433.0
606.99	TXa_TXb	TX_up	Liwu	PM3	north	179.15	2.38	58.7	13.44	0.04	3433.0
609.55	TXa_TXb	TX_up	Liwu	PM3	north	179.15	1.36	58.7	13.44	0.04	3433.0
615.21	TXa_TXb	TX_up	Liwu	PM3	north	179.16	1.69	48.27	12.42	0.04	3053.0
616.52	TXa_TXb	TX_up	Liwu	PM3	north	179.16	1.81	48.27	12.42	0.04	3053.0
616.73	TXa_TXb	TX_up	Liwu	PM3	north	179.16	2.04	48.27	12.42	0.04	3053.0
617.38	TXa_TXb	TX_up	Liwu	PM3	north	179.16	2.88	48.27	12.42	0.04	3053.0
617.74	TXa_TXb	TX_up	Liwu	PM3	north	179.16	1.14	48.27	12.42	0.04	3053.0
617.82	TXa_TXb	TX_up	Liwu	PM3	north	179.16	1.94	48.27	12.42	0.04	3053.0
619.96	TXa_TXb	TX_up	Liwu	PM3	north	179.16	1.75	48.27	12.42	0.04	3053.0
628.51	TXa_TXb	TX_up	Liwu	PM3	north	179.16	2.55	48.27	12.42	0.04	3053.0
631.71	TXa_TXb	TX_up	Liwu	PM3	north	179.16	2.58	41.34	11.74	0.04	2788.0
634.58	TXa_TXb	TX_up	Liwu	PM3	north	179.16	6.85	41.34	11.74	0.04	2788.0
636.17	TXa_TXb	TX_up	Liwu	PM3	north	179.16	1.15	41.34	11.74	0.04	2788.0
640.39	TXa_TXb	TX_up	Liwu	PM3	north	179.16	2.66	41.34	11.74	0.04	2788.0
643.48	TXa_TXb	TX_up	Liwu	PM3	north	179.16	2.41	41.34	11.74	0.04	2788.0
647.17	TXa_TXb	TX_up	Liwu	PM3	north	179.16	1.24	41.34	11.74	0.04	2788.0
647.2	TXa_TXb	TX_up	Liwu	PM3	north	179.16	1.19	41.34	11.74	0.04	2788.0
648.46	TXa_TXb	TX_up	Liwu	PM3	north	179.16	2.97	41.34	11.74	0.04	2788.0
650.04	TXa_TXb	TX_up	Liwu	PM3	north	179.17	2.14	43.44	15.26	0.04	3338.0
651.51	TXa_TXb	TX_up	Liwu	PM3	north	179.17	2.25	43.44	15.26	0.04	3338.0
652.55	TXa_TXb	TX_up	Liwu	PM3	north	179.17	1.38	43.44	15.26	0.04	3338.0
653.16	TXa_TXb	TX_up	Liwu	PM3	north	179.17	1.67	43.44	15.26	0.04	3338.0
653.75	TXa_TXb	TX_up	Liwu	PM3	north	179.17	1.93	43.44	15.26	0.04	3338.0
656.5	TXa_TXb	TX_up	Liwu	PM3	north	179.17	4.83	43.44	15.26	0.04	3338.0
660.21	TXa_TXb	TX_up	Liwu	PM3	north	179.17	2.64	43.44	15.26	0.04	3338.0
670.56	TXa_TXb	TX_up	Liwu	PM3	north	179.18	2.26	44.98	14.94	0.04	3343.0
671.28	TXa_TXb	TX_up	Liwu	PM3	north	179.18	2.58	44.98	14.94	0.04	3343.0
673.12	TXa_TXb	TX_up	Liwu	PM3	north	179.18	1.81	44.98	14.94	0.04	3343.0
674.61	TXa_TXb	TX_up	Liwu	PM3	north	179.18	1.22	44.98	14.94	0.04	3343.0
674.74	TXa_TXb	TX_up	Liwu	PM3	north	179.18	2.9	44.98	14.94	0.04	3343.0
677.18	TXa_TXb	TX_up	Liwu	PM3	north	179.18	1.52	44.98	14.94	0.04	3343.0
677.2	TXa_TXb	TX_up	Liwu	PM3	north	179.18	1.71	44.98	14.94	0.04	3343.0
678.11	TXa_TXb	TX_up	Liwu	PM3	north	179.18	1.18	44.98	14.94	0.04	3343.0
679.84	TXa_TXb	TX_up	Liwu	PM3	north	179.18	1.31	44.98	14.94	0.04	3343.0
682.61	TXa_TXb	TX_up	Liwu	PM3	north	179.18	2.41	44.98	14.94	0.04	3343.0
683.78	TXa_TXb	TX_up	Liwu	PM3	north	179.18	2.76	44.98	14.94	0.04	3343.0
684.29	TXa_TXb	TX_up	Liwu	PM3	north	179.18	1.03	44.98	14.94	0.04	3343.0
684.51	TXa_TXb	TX_up	Liwu	PM3	north	179.18	1.02	44.98	14.94	0.04	3343.0
719.53	TXa_TXb	TX_up	Liwu	PM3	north	179.25	3.31	36.36	13.43	0.04	2877.0
729.91	TXa_TXb	TX_up	Liwu	PM3	north	179.25	3.82	36.36	13.43	0.04	2877.0
791.61	TXa_TXb	TX_up	Liwu	PM3	north	179.27	4.77	43.39	8.49	0.04	2272.0
832.52	TXa_TXb	TX_up	Liwu	PM3	north	179.31	7.41	52.47	5.84	0.04	1778.0
840.24	TXa_TXb	TX_up	Liwu	PM3	north	179.31	2.48	52.47	5.84	0.04	1778.0
843.12	TXa_TXb	TX_up	Liwu	PM3	north	179.31	1.97	52.47	5.84	0.04	1778.0
846.18	TXa_TXb	TX_up	Liwu	PM3	north	179.31	2.72	52.47	5.84	0.04	1778.0
848.08	TXa_TXb	TX_up	Liwu	PM3	north	179.31	3.56	52.47	5.84	0.04	1778.0
848.41	TXa_TXb	TX_up	Liwu	PM3	north	179.31	2.17	52.47	5.84	0.04	1778.0
849.05	TXa_TXb	TX_up	Liwu	PM3	north	179.31	2.37	52.47	5.84	0.04	1778.0
852.03	TXa_TXb	TX_up	Liwu	PM3	north	179.31	2.74	50.86	7.78	0.04	2219.0
855.19	TXa_TXb	TX_up	Liwu	PM3	north	179.31	6.65	50.86	7.78	0.04	2219.0
883.72	TXa_TXb	TX_up	Liwu	PM3	north	179.71	1.87	46.42	8.1	0.04	2235.0
884.69	TXa_TXb	TX_up	Liwu	PM3	north	179.71	7.92	46.42	8.1	0.04	2235.0
887.41	TXa_TXb	TX_up	Liwu	PM3	north	179.71	3.01	46.42	8.1	0.04	2235.0
889.58	TXa_TXb	TX_up	Liwu	PM3	north	179.71	1.71	46.42	8.1	0.04	2235.0
890.34	TXa_TXb	TX_up	Liwu	PM3	north	179.72	4.34	48.09	9.88	0.04	2608.0
892.47	TXa_TXb	TX_up	Liwu	PM3	north	179.72	2.1	48.09	9.88	0.04	2608.0
894.01	TXa_TXb	TX_up	Liwu	PM3	north	179.72	5.58	48.09	9.88	0.04	2608.0
894.5	TXa_TXb	TX_up	Liwu	PM3	north	179.72	1.29	48.09	9.88	0.04	2608.0
894.81	TXa_TXb	TX_up	Liwu	PM3	north	179.72	2.41	48.09	9.88	0.04	2608.0
895.01	TXa_TXb	TX_up	Liwu	PM3	north	179.72	1.67	48.09	9.88	0.04	2608.0
895.69	TXa_TXb	TX_up	Liwu	PM3	north	179.72	1.51	48.09	9.88	0.04	2608.0
896.19	TXa_TXb	TX_up	Liwu	PM3	north	179.72	3.06	48.09	9.88	0.04	2608.0
898.06	TXa_TXb	TX_up	Liwu	PM3	north	179.72	1.76	48.09	9.88	0.04	2608.0
898.5	TXa_TXb	TX_up	Liwu	PM3	north	179.72	3.55	48.09	9.88	0.04	2608.0
899.96	TXa_TXb	TX_up	Liwu	PM3	north	179.72	1.97	48.09	9.88	0.04	2608.0
900.78	TXa_TXb	TX_up	Liwu	PM3	north	179.72	2.43	48.09	9.88	0.04	2608.0
903.5	TXa_TXb	TX_up	Liwu	PM3	north	179.72	1.72	48.09	9.88	0.04	2608.0
905.04	TXa_TXb	TX_up	Liwu	PM3	north	179.72	1.51	48.09	9.88	0.04	2608.0
905.55	TXa_TXb	TX_up	Liwu	PM3	north	179.72	4.61	48.09	9.88	0.04	2608.0
906.03	TXa_TXb	TX_up	Liwu	PM3	north	179.72	1.89	48.09	9.88	0.04	2608.0
907.06	TXa_TXb	TX_up	Liwu	PM3	north	179.72	2.33	48.09	9.88	0.04	2608.0
907.06	TXa_TXb	TX_up	Liwu	PM3	north	179.72	1.47	48.09	9.88	0.04	2608.0
907.93	TXa_TXb	TX_up	Liwu	PM3	north	179.72	1.89	48.09	9.88	0.04	2608.0
910.08	TXb_TXc	TX_up	Liwu	PM3	north	179.92	3.75	53.9	10.18	0.04	2751.0
910.23	TXb_TXc	TX_up	Liwu	PM3	north	179.92	2.57	53.9	10.18	0.04	2751.0
913.64	TXb_TXc	TX_up	Liwu	PM3	north	179.92	2.69	53.9	10.18	0.04	2751.0
915.71	TXb_TXc	TX_up	Liwu	PM3	north	179.92	2.35	53.9	10.18	0.04	2751.0
916.2	TXb_TXc	TX_up	Liwu	PM3	north	179.92	2.2	53.9	10.18	0.04	2751.0
916.2	TXb_TXc	TX_up	Liwu	PM3	north	179.92	2.49	53.9	10.18	0.04	2751.0
917.08	TXb_TXc	TX_up	Liwu	PM3	north	179.92	2.65	53.9	10.18	0.04	2751.0
917.75	TXb_TXc	TX_up	Liwu	PM3	north	179.92	3.08	53.9	10.18	0.04	2751.0
920.54	TXb_TXc	TX_up	Liwu	PM3	north	179.92	4.37	53.9	10.18	0.04	2751.0
923.14	TXb_TXc	TX_up	Liwu	PM3	north	179.92	2.06	53.9	10.18	0.04	2751.0
924.96	TXb_TXc	TX_up	Liwu	PM3	north	179.92	2.23	53.9	10.18	0.04	2751.0
925.25	TXb_TXc	TX_up	Liwu	PM3	north	179.92	2.12	53.9	10.18	0.04	2751.0
927.6	TXb_TXc	TX_up	Liwu	PM3	north	179.92	3.55	53.9	10.18	0.04	2751.0
927.6	TXb_TXc	TX_up	Liwu	PM3	north	179.92	1.85	53.9	10.18	0.04	2751.0
954.16	TXb_TXc	TX_up	Liwu	PM3	north	180.33	2.04	50.14	12.9	0.04	3172.0
977.25	TXb_TXc	TX_up	Liwu	PM3	north	180.34	4.5	45.98	14.44	0.04	3302.0
978.57	TXb_TXc	TX_up	Liwu	PM3	north	180.34	1.76	45.98	14.44	0.04	3302.0
979.16	TXb_TXc	TX_up	Liwu	PM3	north	180.34	1.88	45.98	14.44	0.04	3302.0
979.68	TXb_TXc	TX_up	Liwu	PM3	north	180.34	1.05	45.98	14.44	0.04	3302.0
982.06	TXb_TXc	TX_up	Liwu	PM3	north	180.34	1.15	45.98	14.44	0.04	3302.0
982.06	TXb_TXc	TX_up	Liwu	PM3	north	180.34	1.26	45.98	14.44	0.04	3302.0
982.06	TXb_TXc	TX_up	Liwu	PM3	north	180.34	3.59	45.98	14.44	0.04	3302.0
982.76	TXb_TXc	TX_up	Liwu	PM3	north	180.34	2.95	45.98	14.44	0.04	3302.0
983.81	TXb_TXc	TX_up	Liwu	PM3	north	180.34	1.42	45.98	14.44	0.04	3302.0
985.58	TXb_TXc	TX_up	Liwu	PM3	north	180.34	2.45	45.98	14.44	0.04	3302.0
986.53	TXb_TXc	TX_up	Liwu	PM3	north	180.34	2.18	45.98	14.44	0.04	3302.0
990.44	TXb_TXc	TX_up	Liwu	PM3	north	180.35	1.7	49.2	16.11	0.04	3625.0
991.34	TXb_TXc	TX_up	Liwu	PM3	north	180.35	2.51	49.2	16.11	0.04	3625.0
992.39	TXb_TXc	TX_up	Liwu	PM3	north	180.35	2.29	49.2	16.11	0.04	3625.0
998.27	TXb_TXc	TX_up	Liwu	PM3	north	180.35	14.72	49.2	16.11	0.04	3625.0
1002.95	TXb_TXc	TX_up	Liwu	PM3	north	180.35	12.28	49.2	16.11	0.04	3625.0
1015.17	TXb_TXc	TX_up	Liwu	PM3	north	180.35	1.44	52.93	17.13	0.04	3873.0
1016.18	TXb_TXc	TX_up	Liwu	PM3	north	180.35	3.67	52.93	17.13	0.04	3873.0
1018.87	TXb_TXc	TX_up	Liwu	PM3	north	180.35	1.73	52.93	17.13	0.04	3873.0
1020.51	TXb_TXc	TX_up	Liwu	PM3	north	180.35	1.99	52.93	17.13	0.04	3873.0
1021.17	TXb_TXc	TX_up	Liwu	PM3	north	180.35	1.56	52.93	17.13	0.04	3873.0
1021.99	TXb_TXc	TX_up	Liwu	PM3	north	180.35	1.46	52.93	17.13	0.04	3873.0
1022.91	TXb_TXc	TX_up	Liwu	PM3	north	180.35	1.91	52.93	17.13	0.04	3873.0
1024.55	TXb_TXc	TX_up	Liwu	PM3	north	180.35	3.52	52.93	17.13	0.04	3873.0
1032.92	TXb_TXc	TX_up	Liwu	PM3	north	180.36	2.43	49.78	17.58	0.04	3837.0
1044.81	TXb_TXc	TX_up	Liwu	PM3	north	180.36	1.75	49.78	17.58	0.04	3837.0
1045.55	TXb_TXc	TX_up	Liwu	PM3	north	180.36	1.31	49.78	17.58	0.04	3837.0
1047.68	TXb_TXc	TX_up	Liwu	PM3	north	180.36	2.15	49.78	17.58	0.04	3837.0
1053.95	TXb_TXc	TX_up	Liwu	PM3	north	180.36	2.36	46.54	13.41	0.04	3168.0
1061.43	TXb_TXc	TX_up	Liwu	PM3	north	180.36	2.0	46.54	13.41	0.04	3168.0
1103.97	TXb_TXc	TX_up	Liwu	PM3	north	180.38	1.21	35.63	14.15	0.04	2936.0
1113.56	TXb_TXc	TX_up	Liwu	PM3	north	180.39	1.36	43.81	14.47	0.04	3245.0
1121.45	TXb_TXc	TX_up	Liwu	PM3	north	180.39	3.12	43.81	14.47	0.04	3245.0
1123.47	TXb_TXc	TX_up	Liwu	PM3	north	180.39	2.66	43.81	14.47	0.04	3245.0
1125.37	TXb_TXc	TX_up	Liwu	PM3	north	180.39	4.83	43.81	14.47	0.04	3245.0
1127.16	TXb_TXc	TX_up	Liwu	PM3	north	180.39	1.74	43.81	14.47	0.04	3245.0
1130.1	TXb_TXc	TX_up	Liwu	PM3	north	180.4	8.38	53.88	14.63	0.04	3531.0
1131.23	TXb_TXc	TX_up	Liwu	PM3	north	180.4	2.39	53.88	14.63	0.04	3531.0
1131.34	TXb_TXc	TX_up	Liwu	PM3	north	180.4	1.56	53.88	14.63	0.04	3531.0
1132.85	TXb_TXc	TX_up	Liwu	PM3	north	180.4	2.04	53.88	14.63	0.04	3531.0
1137.28	TXb_TXc	TX_up	Liwu	PM3	north	180.4	2.02	53.88	14.63	0.04	3531.0
1138.72	TXb_TXc	TX_up	Liwu	PM3	north	180.4	10.79	53.88	14.63	0.04	3531.0
1148.72	TXb_TXc	TX_up	Liwu	PM3	north	180.4	2.06	53.88	14.63	0.04	3531.0
1152.35	TXb_TXc	TX_up	Liwu	PM3	north	180.4	1.85	61.52	13.5	0.04	3494.0
1157.65	TXb_TXc	TX_up	Liwu	PM3	north	180.4	1.7	61.52	13.5	0.04	3494.0
1160.78	TXb_TXc	TX_up	Liwu	PM3	north	180.4	3.08	61.52	13.5	0.04	3494.0
1163.97	TXb_TXc	TX_up	Liwu	PM3	north	180.4	1.41	61.52	13.5	0.04	3494.0
1164.15	TXb_TXc	TX_up	Liwu	PM3	north	180.4	2.07	61.52	13.5	0.04	3494.0
1164.49	TXb_TXc	TX_up	Liwu	PM3	north	180.4	4.12	61.52	13.5	0.04	3494.0
1167.23	TXb_TXc	TX_up	Liwu	PM3	north	180.4	1.66	61.52	13.5	0.04	3494.0
1168.42	TXb_TXc	TX_up	Liwu	PM3	north	180.4	1.49	61.52	13.5	0.04	3494.0
1168.89	TXb_TXc	TX_up	Liwu	PM3	north	180.4	1.16	61.52	13.5	0.04	3494.0
1169.36	TXb_TXc	TX_up	Liwu	PM3	north	180.4	2.48	61.52	13.5	0.04	3494.0
1169.95	TXb_TXc	TX_up	Liwu	PM3	north	180.4	2.51	61.52	13.5	0.04	3494.0
1170.26	TXb_TXc	TX_up	Liwu	PM3	north	180.41	1.15	63.56	11.47	0.04	3139.0
1171.45	TXb_TXc	TX_up	Liwu	PM3	north	180.41	9.12	63.56	11.47	0.04	3139.0
1171.61	TXb_TXc	TX_up	Liwu	PM3	north	180.41	1.11	63.56	11.47	0.04	3139.0
1173.14	TXb_TXc	TX_up	Liwu	PM3	north	180.41	3.0	63.56	11.47	0.04	3139.0
1174.7	TXb_TXc	TX_up	Liwu	PM3	north	180.41	1.35	63.56	11.47	0.04	3139.0
1174.7	TXb_TXc	TX_up	Liwu	PM3	north	180.41	1.33	63.56	11.47	0.04	3139.0
1174.7	TXb_TXc	TX_up	Liwu	PM3	north	180.41	1.47	63.56	11.47	0.04	3139.0
1174.7	TXb_TXc	TX_up	Liwu	PM3	north	180.41	1.55	63.56	11.47	0.04	3139.0
1174.7	TXb_TXc	TX_up	Liwu	PM3	north	180.41	2.71	63.56	11.47	0.04	3139.0
1174.7	TXb_TXc	TX_up	Liwu	PM3	north	180.41	2.03	63.56	11.47	0.04	3139.0
1174.7	TXb_TXc	TX_up	Liwu	PM3	north	180.41	1.88	63.56	11.47	0.04	3139.0
1174.7	TXb_TXc	TX_up	Liwu	PM3	north	180.41	1.57	63.56	11.47	0.04	3139.0
1175.96	TXb_TXc	TX_up	Liwu	PM3	north	180.41	1.38	63.56	11.47	0.04	3139.0
1177.25	TXb_TXc	TX_up	Liwu	PM3	north	180.41	2.72	63.56	11.47	0.04	3139.0
1179.08	TXb_TXc	TX_up	Liwu	PM3	north	180.41	3.38	63.56	11.47	0.04	3139.0
1179.19	TXb_TXc	TX_up	Liwu	PM3	north	180.41	7.3	63.56	11.47	0.04	3139.0
1179.54	TXb_TXc	TX_up	Liwu	PM3	north	180.41	1.89	63.56	11.47	0.04	3139.0
1181.3	TXb_TXc	TX_up	Liwu	PM3	north	180.41	6.98	63.56	11.47	0.04	3139.0
1181.84	TXb_TXc	TX_up	Liwu	PM3	north	180.41	10.89	63.56	11.47	0.04	3139.0
1186.24	TXb_TXc	TX_up	Liwu	PM3	north	180.41	1.25	63.56	11.47	0.04	3139.0
1188.83	TXb_TXc	TX_up	Liwu	PM3	north	180.41	1.64	63.56	11.47	0.04	3139.0
1199.43	TXb_TXc	TX_up	Liwu	PM3	north	180.42	2.14	64.99	10.69	0.04	2996.0
1203.04	TXb_TXc	TX_up	Liwu	PM3	north	180.42	1.27	64.99	10.69	0.04	2996.0
1205.73	TXb_TXc	TX_up	Liwu	PM3	north	180.42	1.77	64.99	10.69	0.04	2996.0
1205.76	TXb_TXc	TX_up	Liwu	PM3	north	180.42	3.49	64.99	10.69	0.04	2996.0
1209.5	TXb_TXc	TX_up	Liwu	PM3	north	180.42	2.65	64.99	10.69	0.04	2996.0
1209.87	TXb_TXc	TX_up	Liwu	PM3	north	180.42	1.64	64.99	10.69	0.04	2996.0
1211.64	TXb_TXc	TX_up	Liwu	PM3	north	180.42	4.63	63.58	10.59	0.04	2959.0
1217.24	TXb_TXc	TX_up	Liwu	PM3	north	180.42	17.22	63.58	10.59	0.04	2959.0
1218.13	TXb_TXc	TX_up	Liwu	PM3	north	180.42	3.9	63.58	10.59	0.04	2959.0
1224.08	TXb_TXc	TX_up	Liwu	PM3	north	180.42	1.56	63.58	10.59	0.04	2959.0
1225.07	TXb_TXc	TX_up	Liwu	PM3	north	180.42	1.38	63.58	10.59	0.04	2959.0
1225.65	TXb_TXc	TX_up	Liwu	PM3	north	180.42	1.26	63.58	10.59	0.04	2959.0
1226.3	TXb_TXc	TX_up	Liwu	PM3	north	180.42	5.88	63.58	10.59	0.04	2959.0
1226.69	TXb_TXc	TX_up	Liwu	PM3	north	180.42	1.62	63.58	10.59	0.04	2959.0
1227.1	TXb_TXc	TX_up	Liwu	PM3	north	180.42	1.64	63.58	10.59	0.04	2959.0
1227.17	TXb_TXc	TX_up	Liwu	PM3	north	180.42	2.54	63.58	10.59	0.04	2959.0
1227.65	TXb_TXc	TX_up	Liwu	PM3	north	180.42	1.42	63.58	10.59	0.04	2959.0
1229.41	TXb_TXc	TX_up	Liwu	PM3	north	180.42	1.16	63.58	10.59	0.04	2959.0
1230.92	TXb_TXc	TX_up	Liwu	PM3	north	180.47	1.67	66.27	12.33	0.04	3346.0
1231.61	TXb_TXc	TX_up	Liwu	PM3	north	180.47	1.42	66.27	12.33	0.04	3346.0
1232.12	TXb_TXc	TX_up	Liwu	PM3	north	180.47	1.19	66.27	12.33	0.04	3346.0
1232.16	TXb_TXc	TX_up	Liwu	PM3	north	180.47	3.37	66.27	12.33	0.04	3346.0
1232.26	TXb_TXc	TX_up	Liwu	PM3	north	180.47	1.35	66.27	12.33	0.04	3346.0
1232.82	TXb_TXc	TX_up	Liwu	PM3	north	180.47	1.27	66.27	12.33	0.04	3346.0
1233.04	TXb_TXc	TX_up	Liwu	PM3	north	180.47	1.38	66.27	12.33	0.04	3346.0
1233.07	TXb_TXc	TX_up	Liwu	PM3	north	180.47	1.54	66.27	12.33	0.04	3346.0
1233.2	TXb_TXc	TX_up	Liwu	PM3	north	180.47	2.28	66.27	12.33	0.04	3346.0
1233.99	TXb_TXc	TX_up	Liwu	PM3	north	180.47	3.02	66.27	12.33	0.04	3346.0
1234.77	TXb_TXc	TX_up	Liwu	PM3	north	180.47	1.41	66.27	12.33	0.04	3346.0
1235.74	TXb_TXc	TX_up	Liwu	PM3	north	180.47	1.05	66.27	12.33	0.04	3346.0
1235.89	TXb_TXc	TX_up	Liwu	PM3	north	180.47	1.35	66.27	12.33	0.04	3346.0
1235.89	TXb_TXc	TX_up	Liwu	PM3	north	180.47	1.76	66.27	12.33	0.04	3346.0
1236.11	TXb_TXc	TX_up	Liwu	PM3	north	180.47	1.09	66.27	12.33	0.04	3346.0
1237.15	TXb_TXc	TX_up	Liwu	PM3	north	180.47	2.09	66.27	12.33	0.04	3346.0
1237.25	TXb_TXc	TX_up	Liwu	PM3	north	180.47	1.41	66.27	12.33	0.04	3346.0
1238.34	TXb_TXc	TX_up	Liwu	PM3	north	180.47	2.11	66.27	12.33	0.04	3346.0
1238.78	TXb_TXc	TX_up	Liwu	PM3	north	180.47	1.24	66.27	12.33	0.04	3346.0
1239.38	TXb_TXc	TX_up	Liwu	PM3	north	180.47	1.17	66.27	12.33	0.04	3346.0
1239.44	TXb_TXc	TX_up	Liwu	PM3	north	180.47	1.42	66.27	12.33	0.04	3346.0
1240.3	TXb_TXc	TX_up	Liwu	PM3	north	180.47	5.19	66.27	12.33	0.04	3346.0
1240.73	TXb_TXc	TX_up	Liwu	PM3	north	180.47	2.96	66.27	12.33	0.04	3346.0
1241.86	TXb_TXc	TX_up	Liwu	PM3	north	180.47	2.79	66.27	12.33	0.04	3346.0
1242.03	TXb_TXc	TX_up	Liwu	PM3	north	180.47	1.19	66.27	12.33	0.04	3346.0
1242.56	TXb_TXc	TX_up	Liwu	PM3	north	180.47	2.23	66.27	12.33	0.04	3346.0
1243.04	TXb_TXc	TX_up	Liwu	PM3	north	180.47	1.41	66.27	12.33	0.04	3346.0
1243.3	TXb_TXc	TX_up	Liwu	PM3	north	180.47	1.61	66.27	12.33	0.04	3346.0
1243.48	TXb_TXc	TX_up	Liwu	PM3	north	180.47	2.25	66.27	12.33	0.04	3346.0
1243.9	TXb_TXc	TX_up	Liwu	PM3	north	180.47	2.0	66.27	12.33	0.04	3346.0
1244.99	TXb_TXc	TX_up	Liwu	PM3	north	180.47	1.15	66.27	12.33	0.04	3346.0
1245.52	TXb_TXc	TX_up	Liwu	PM3	north	180.47	4.54	66.27	12.33	0.04	3346.0
1246.3	TXb_TXc	TX_up	Liwu	PM3	north	180.47	1.74	66.27	12.33	0.04	3346.0
1247.07	TXb_TXc	TX_up	Liwu	PM3	north	180.47	1.65	66.27	12.33	0.04	3346.0
1247.2	TXb_TXc	TX_up	Liwu	PM3	north	180.47	4.83	66.27	12.33	0.04	3346.0
1247.2	TXb_TXc	TX_up	Liwu	PM3	north	180.47	2.52	66.27	12.33	0.04	3346.0
1247.2	TXb_TXc	TX_up	Liwu	PM3	north	180.47	1.52	66.27	12.33	0.04	3346.0
1248.58	TXb_TXc	TX_up	Liwu	PM3	north	180.47	1.27	66.27	12.33	0.04	3346.0
1248.95	TXb_TXc	TX_up	Liwu	PM3	north	180.47	1.32	66.27	12.33	0.04	3346.0
1249.18	TXb_TXc	TX_up	Liwu	PM3	north	180.47	1.08	66.27	12.33	0.04	3346.0
1250.26	TXb_TXc	TX_up	Liwu	PM3	north	180.48	2.47	73.78	9.13	0.04	2724.0
1250.89	TXb_TXc	TX_up	Liwu	PM3	north	180.48	2.06	73.78	9.13	0.04	2724.0
1257.65	TXb_TXc	TX_up	Liwu	PM3	north	180.48	3.99	73.78	9.13	0.04	2724.0
1257.95	TXb_TXc	TX_up	Liwu	PM3	north	180.48	3.49	73.78	9.13	0.04	2724.0
1258.45	TXb_TXc	TX_up	Liwu	PM3	north	180.48	2.41	73.78	9.13	0.04	2724.0
1261.77	TXb_TXc	TX_up	Liwu	PM3	north	180.48	2.8	73.78	9.13	0.04	2724.0
1262.07	TXb_TXc	TX_up	Liwu	PM3	north	180.48	11.28	73.78	9.13	0.04	2724.0
1263.01	TXb_TXc	TX_up	Liwu	PM3	north	180.48	3.09	73.78	9.13	0.04	2724.0
1265.0	TXb_TXc	TX_up	Liwu	PM3	north	180.48	5.79	73.78	9.13	0.04	2724.0
1268.3	TXb_TXc	TX_up	Liwu	PM3	north	180.48	2.3	73.78	9.13	0.04	2724.0
1269.2	TXb_TXc	TX_up	Liwu	PM3	north	180.48	2.12	73.78	9.13	0.04	2724.0
1271.55	TXb_TXc	TX_up	Liwu	PM3	north	180.48	2.14	73.28	11.88	0.04	3340.0
1272.0	TXb_TXc	TX_up	Liwu	PM3	north	180.48	2.32	73.28	11.88	0.04	3340.0
1274.37	TXb_TXc	TX_up	Liwu	PM3	north	180.48	4.13	73.28	11.88	0.04	3340.0
1275.59	TXb_TXc	TX_up	Liwu	PM3	north	180.48	3.35	73.28	11.88	0.04	3340.0
1277.08	TXb_TXc	TX_up	Liwu	PM3	north	180.48	6.26	73.28	11.88	0.04	3340.0
1278.0	TXb_TXc	TX_up	Liwu	PM3	north	180.48	5.96	73.28	11.88	0.04	3340.0
1278.09	TXb_TXc	TX_up	Liwu	PM3	north	180.48	2.26	73.28	11.88	0.04	3340.0
1278.7	TXb_TXc	TX_up	Liwu	PM3	north	180.48	2.59	73.28	11.88	0.04	3340.0
1278.95	TXb_TXc	TX_up	Liwu	PM3	north	180.48	1.51	73.28	11.88	0.04	3340.0
1280.08	TXb_TXc	TX_up	Liwu	PM3	north	180.48	2.7	73.28	11.88	0.04	3340.0
1280.53	TXb_TXc	TX_up	Liwu	PM3	north	180.48	2.49	73.28	11.88	0.04	3340.0
1280.88	TXb_TXc	TX_up	Liwu	PM3	north	180.48	1.8	73.28	11.88	0.04	3340.0
1284.77	TXb_TXc	TX_up	Liwu	PM3	north	180.48	6.94	73.28	11.88	0.04	3340.0
1286.38	TXb_TXc	TX_up	Liwu	PM3	north	180.48	4.2	73.28	11.88	0.04	3340.0
1287.48	TXb_TXc	TX_up	Liwu	PM3	north	180.48	2.0	73.28	11.88	0.04	3340.0
1290.85	TXc_TXd	TX_up	Liwu	PM3	north	181.1	1.13	79.27	12.46	0.04	3252.0
1292.61	TXc_TXd	TX_up	Liwu	PM3	north	181.1	4.91	79.27	12.46	0.04	3252.0
1292.62	TXc_TXd	TX_up	Liwu	PM3	north	181.1	4.46	79.27	12.46	0.04	3252.0
1293.35	TXc_TXd	TX_up	Liwu	PM3	north	181.1	1.93	79.27	12.46	0.04	3252.0
1293.77	TXc_TXd	TX_up	Liwu	PM3	north	181.1	1.25	79.27	12.46	0.04	3252.0
1294.85	TXc_TXd	TX_up	Liwu	PM3	north	181.1	7.4	79.27	12.46	0.04	3252.0
1295.15	TXc_TXd	TX_up	Liwu	PM3	north	181.1	1.22	79.27	12.46	0.04	3252.0
1295.17	TXc_TXd	TX_up	Liwu	PM3	north	181.1	1.54	79.27	12.46	0.04	3252.0
1297.28	TXc_TXd	TX_up	Liwu	PM3	north	181.1	1.91	79.27	12.46	0.04	3252.0
1297.37	TXc_TXd	TX_up	Liwu	PM3	north	181.1	2.08	79.27	12.46	0.04	3252.0
1297.47	TXc_TXd	TX_up	Liwu	PM3	north	181.1	1.25	79.27	12.46	0.04	3252.0
1297.52	TXc_TXd	TX_up	Liwu	PM3	north	181.1	1.03	79.27	12.46	0.04	3252.0
1297.67	TXc_TXd	TX_up	Liwu	PM3	north	181.1	2.5	79.27	12.46	0.04	3252.0
1298.2	TXc_TXd	TX_up	Liwu	PM3	north	181.1	3.71	79.27	12.46	0.04	3252.0
1299.62	TXc_TXd	TX_up	Liwu	PM3	north	181.1	7.93	79.27	12.46	0.04	3252.0
1299.85	TXc_TXd	TX_up	Liwu	PM3	north	181.1	5.56	79.27	12.46	0.04	3252.0
1300.74	TXc_TXd	TX_up	Liwu	PM3	north	181.1	1.43	79.27	12.46	0.04	3252.0
1301.12	TXc_TXd	TX_up	Liwu	PM3	north	181.1	2.23	79.27	12.46	0.04	3252.0
1301.54	TXc_TXd	TX_up	Liwu	PM3	north	181.1	2.36	79.27	12.46	0.04	3252.0
1301.91	TXc_TXd	TX_up	Liwu	PM3	north	181.1	4.72	79.27	12.46	0.04	3252.0
1302.56	TXc_TXd	TX_up	Liwu	PM3	north	181.1	1.44	79.27	12.46	0.04	3252.0
1302.98	TXc_TXd	TX_up	Liwu	PM3	north	181.1	1.19	79.27	12.46	0.04	3252.0
1303.13	TXc_TXd	TX_up	Liwu	PM3	north	181.1	1.99	79.27	12.46	0.04	3252.0
1303.24	TXc_TXd	TX_up	Liwu	PM3	north	181.1	3.18	79.27	12.46	0.04	3252.0
1303.31	TXc_TXd	TX_up	Liwu	PM3	north	181.1	2.95	79.27	12.46	0.04	3252.0
1303.91	TXc_TXd	TX_up	Liwu	PM3	north	181.1	2.93	79.27	12.46	0.04	3252.0
1304.25	TXc_TXd	TX_up	Liwu	PM3	north	181.1	2.11	79.27	12.46	0.04	3252.0
1305.05	TXc_TXd	TX_up	Liwu	PM3	north	181.1	1.48	79.27	12.46	0.04	3252.0
1305.94	TXc_TXd	TX_up	Liwu	PM3	north	181.1	2.46	79.27	12.46	0.04	3252.0
1306.84	TXc_TXd	TX_up	Liwu	PM3	north	181.1	1.09	79.27	12.46	0.04	3252.0
1307.2	TXc_TXd	TX_up	Liwu	PM3	north	181.1	6.88	79.27	12.46	0.04	3252.0
1307.24	TXc_TXd	TX_up	Liwu	PM3	north	181.1	1.85	79.27	12.46	0.04	3252.0
1307.3	TXc_TXd	TX_up	Liwu	PM3	north	181.1	5.38	79.27	12.46	0.04	3252.0
1307.35	TXc_TXd	TX_up	Liwu	PM3	north	181.1	4.8	79.27	12.46	0.04	3252.0
1307.35	TXc_TXd	TX_up	Liwu	PM3	north	181.1	3.85	79.27	12.46	0.04	3252.0
1308.98	TXc_TXd	TX_up	Liwu	PM3	north	181.1	2.15	79.27	12.46	0.04	3252.0
1309.48	TXc_TXd	TX_up	Liwu	PM3	north	181.1	2.14	79.27	12.46	0.04	3252.0
1310.02	TXc_TXd	TX_up	Liwu	PM3	north	181.11	2.49	82.57	11.76	0.04	3140.0
1312.05	TXc_TXd	TX_up	Liwu	PM3	north	181.11	2.31	82.57	11.76	0.04	3140.0
1312.18	TXc_TXd	TX_up	Liwu	PM3	north	181.11	3.88	82.57	11.76	0.04	3140.0
1312.94	TXc_TXd	TX_up	Liwu	PM3	north	181.11	3.36	82.57	11.76	0.04	3140.0
1312.98	TXc_TXd	TX_up	Liwu	PM3	north	181.11	2.65	82.57	11.76	0.04	3140.0
1314.75	TXc_TXd	TX_up	Liwu	PM3	north	181.11	4.98	82.57	11.76	0.04	3140.0
1315.86	TXc_TXd	TX_up	Liwu	PM3	north	181.11	4.26	82.57	11.76	0.04	3140.0
1315.98	TXc_TXd	TX_up	Liwu	PM3	north	181.11	6.55	82.57	11.76	0.04	3140.0
1316.41	TXc_TXd	TX_up	Liwu	PM3	north	181.11	3.62	82.57	11.76	0.04	3140.0
1319.33	TXc_TXd	TX_up	Liwu	PM3	north	181.11	3.47	82.57	11.76	0.04	3140.0
1320.32	TXc_TXd	TX_up	Liwu	PM3	north	181.11	2.74	82.57	11.76	0.04	3140.0
1320.48	TXc_TXd	TX_up	Liwu	PM3	north	181.11	7.84	82.57	11.76	0.04	3140.0
1321.92	TXc_TXd	TX_up	Liwu	PM3	north	181.11	6.39	82.57	11.76	0.04	3140.0
1325.9	TXc_TXd	TX_up	Liwu	PM3	north	181.11	3.51	82.57	11.76	0.04	3140.0
1326.37	TXc_TXd	TX_up	Liwu	PM3	north	181.11	5.45	82.57	11.76	0.04	3140.0
1327.82	TXc_TXd	TX_up	Liwu	PM3	north	181.11	2.32	82.57	11.76	0.04	3140.0
1330.17	TXc_TXd	TX_up	Liwu	PM3	north	181.13	6.39	79.46	13.13	0.04	3386.0
1332.02	TXc_TXd	TX_up	Liwu	PM3	north	181.13	8.09	79.46	13.13	0.04	3386.0
1332.38	TXc_TXd	TX_up	Liwu	PM3	north	181.13	3.42	79.46	13.13	0.04	3386.0
1333.1	TXc_TXd	TX_up	Liwu	PM3	north	181.13	5.68	79.46	13.13	0.04	3386.0
1333.49	TXc_TXd	TX_up	Liwu	PM3	north	181.13	2.08	79.46	13.13	0.04	3386.0
1335.03	TXc_TXd	TX_up	Liwu	PM3	north	181.13	3.1	79.46	13.13	0.04	3386.0
1337.02	TXc_TXd	TX_up	Liwu	PM3	north	181.13	3.55	79.46	13.13	0.04	3386.0
1338.2	TXc_TXd	TX_up	Liwu	PM3	north	181.13	2.78	79.46	13.13	0.04	3386.0
1339.68	TXc_TXd	TX_up	Liwu	PM3	north	181.13	4.32	79.46	13.13	0.04	3386.0
1340.48	TXc_TXd	TX_up	Liwu	PM3	north	181.13	3.42	79.46	13.13	0.04	3386.0
1340.93	TXc_TXd	TX_up	Liwu	PM3	north	181.13	2.29	79.46	13.13	0.04	3386.0
1341.83	TXc_TXd	TX_up	Liwu	PM3	north	181.13	2.83	79.46	13.13	0.04	3386.0
1342.96	TXc_TXd	TX_up	Liwu	PM3	north	181.13	3.67	79.46	13.13	0.04	3386.0
1344.32	TXc_TXd	TX_up	Liwu	PM3	north	181.13	2.8	79.46	13.13	0.04	3386.0
1345.03	TXc_TXd	TX_up	Liwu	PM3	north	181.13	6.82	79.46	13.13	0.04	3386.0
1345.83	TXc_TXd	TX_up	Liwu	PM3	north	181.13	5.23	79.46	13.13	0.04	3386.0
1346.7	TXc_TXd	TX_up	Liwu	PM3	north	181.13	6.64	79.46	13.13	0.04	3386.0
1346.9	TXc_TXd	TX_up	Liwu	PM3	north	181.13	4.08	79.46	13.13	0.04	3386.0
1349.56	TXc_TXd	TX_up	Liwu	PM3	north	181.13	2.91	79.46	13.13	0.04	3386.0
1349.9	TXc_TXd	TX_up	Liwu	PM3	north	181.13	3.03	79.46	13.13	0.04	3386.0
1350.67	TXc_TXd	TX_up	Liwu	PM3	north	181.15	2.16	75.55	13.59	0.04	3428.0
1351.24	TXc_TXd	TX_up	Liwu	PM3	north	181.15	2.45	75.55	13.59	0.04	3428.0
1352.0	TXc_TXd	TX_up	Liwu	PM3	north	181.15	2.11	75.55	13.59	0.04	3428.0
1352.12	TXc_TXd	TX_up	Liwu	PM3	north	181.15	1.29	75.55	13.59	0.04	3428.0
1352.44	TXc_TXd	TX_up	Liwu	PM3	north	181.15	1.92	75.55	13.59	0.04	3428.0
1353.06	TXc_TXd	TX_up	Liwu	PM3	north	181.15	3.3	75.55	13.59	0.04	3428.0
1353.77	TXc_TXd	TX_up	Liwu	PM3	north	181.15	1.03	75.55	13.59	0.04	3428.0
1353.99	TXc_TXd	TX_up	Liwu	PM3	north	181.15	1.6	75.55	13.59	0.04	3428.0
1354.11	TXc_TXd	TX_up	Liwu	PM3	north	181.15	2.36	75.55	13.59	0.04	3428.0
1354.91	TXc_TXd	TX_up	Liwu	PM3	north	181.15	3.37	75.55	13.59	0.04	3428.0
1355.24	TXc_TXd	TX_up	Liwu	PM3	north	181.15	1.19	75.55	13.59	0.04	3428.0
1355.96	TXc_TXd	TX_up	Liwu	PM3	north	181.15	1.65	75.55	13.59	0.04	3428.0
1356.14	TXc_TXd	TX_up	Liwu	PM3	north	181.15	2.26	75.55	13.59	0.04	3428.0
1356.46	TXc_TXd	TX_up	Liwu	PM3	north	181.15	2.04	75.55	13.59	0.04	3428.0
1357.08	TXc_TXd	TX_up	Liwu	PM3	north	181.15	2.09	75.55	13.59	0.04	3428.0
1357.76	TXc_TXd	TX_up	Liwu	PM3	north	181.15	6.05	75.55	13.59	0.04	3428.0
1357.76	TXc_TXd	TX_up	Liwu	PM3	north	181.15	1.63	75.55	13.59	0.04	3428.0
1359.38	TXc_TXd	TX_up	Liwu	PM3	north	181.15	2.13	75.55	13.59	0.04	3428.0
1359.64	TXc_TXd	TX_up	Liwu	PM3	north	181.15	1.63	75.55	13.59	0.04	3428.0
1360.45	TXc_TXd	TX_up	Liwu	PM3	north	181.15	1.29	75.55	13.59	0.04	3428.0
1361.94	TXc_TXd	TX_up	Liwu	PM3	north	181.15	2.58	75.55	13.59	0.04	3428.0
1362.61	TXc_TXd	TX_up	Liwu	PM3	north	181.15	1.12	75.55	13.59	0.04	3428.0
1362.84	TXc_TXd	TX_up	Liwu	PM3	north	181.15	1.61	75.55	13.59	0.04	3428.0
1363.15	TXc_TXd	TX_up	Liwu	PM3	north	181.15	6.04	75.55	13.59	0.04	3428.0
1364.97	TXc_TXd	TX_up	Liwu	PM3	north	181.15	2.06	75.55	13.59	0.04	3428.0
1365.65	TXc_TXd	TX_up	Liwu	PM3	north	181.15	1.99	75.55	13.59	0.04	3428.0
1367.0	TXc_TXd	TX_up	Liwu	PM3	north	181.15	2.2	75.55	13.59	0.04	3428.0
1369.07	TXc_TXd	TX_up	Liwu	PM3	north	181.15	3.92	75.55	13.59	0.04	3428.0
1369.82	TXc_TXd	TX_up	Liwu	PM3	north	181.15	7.15	75.55	13.59	0.04	3428.0
1370.3	TXc_TXd	TX_up	Liwu	PM3	north	181.16	1.76	57.06	10.29	0.04	2593.0
1372.94	TXc_TXd	TX_up	Liwu	PM3	north	181.16	4.57	57.06	10.29	0.04	2593.0
1373.15	TXc_TXd	TX_up	Liwu	PM3	north	181.16	1.97	57.06	10.29	0.04	2593.0
1374.59	TXc_TXd	TX_up	Liwu	PM3	north	181.16	1.09	57.06	10.29	0.04	2593.0
1374.93	TXc_TXd	TX_up	Liwu	PM3	north	181.16	2.21	57.06	10.29	0.04	2593.0
1375.46	TXc_TXd	TX_up	Liwu	PM3	north	181.16	1.4	57.06	10.29	0.04	2593.0
1375.98	TXc_TXd	TX_up	Liwu	PM3	north	181.16	3.2	57.06	10.29	0.04	2593.0
1376.57	TXc_TXd	TX_up	Liwu	PM3	north	181.16	3.32	57.06	10.29	0.04	2593.0
1388.66	TXc_TXd	TX_up	Liwu	PM3	north	181.16	1.7	57.06	10.29	0.04	2593.0
1391.41	TXc_TXd	TX_up	Liwu	PM3	north	181.16	2.25	42.19	15.22	0.04	3033.0
1398.62	TXc_TXd	TX_up	Liwu	PM3	north	181.16	2.14	42.19	15.22	0.04	3033.0
1401.26	TXc_TXd	TX_up	Liwu	PM3	north	181.16	1.8	42.19	15.22	0.04	3033.0
1401.46	TXc_TXd	TX_up	Liwu	PM3	north	181.16	3.31	42.19	15.22	0.04	3033.0
1403.31	TXc_TXd	TX_up	Liwu	PM3	north	181.16	3.02	42.19	15.22	0.04	3033.0
1408.76	TXc_TXd	TX_up	Liwu	PM3	north	181.16	8.41	42.19	15.22	0.04	3033.0
1410.21	TXc_TXd	TX_up	Liwu	PM3	north	181.18	12.57	38.18	13.61	0.04	2725.0
1484.74	TXc_TXd	TX_up	Liwu	PM3	north	181.2	1.84	25.08	12.4	0.04	2138.0
1497.89	TXc_TXd	TX_up	Liwu	PM3	north	181.22	1.01	25.25	15.91	0.04	2414.0
1498.48	TXc_TXd	TX_up	Liwu	PM3	north	181.22	1.01	25.25	15.91	0.04	2414.0
1502.96	TXc_TXd	TX_up	Liwu	PM3	north	181.22	1.08	25.25	15.91	0.04	2414.0
1502.99	TXc_TXd	TX_up	Liwu	PM3	north	181.22	1.13	25.25	15.91	0.04	2414.0
1504.17	TXc_TXd	TX_up	Liwu	PM3	north	181.22	1.01	25.25	15.91	0.04	2414.0
1515.45	TXc_TXd	TX_up	Liwu	PM3	north	181.25	1.62	28.94	18.21	0.04	2766.0
1594.58	TXc_TXd	TX_up	Liwu	PM3	north	181.3	1.04	27.93	9.45	0.04	1933.0
1627.31	TXc_TXd	TX_up	Liwu	PM3	north	181.31	1.69	26.63	13.15	0.04	2269.0
1630.46	TXc_TXd	TX_up	Liwu	PM3	north	181.32	1.59	27.78	8.25	0.04	1775.0
1653.92	TXc_TXd	TX_up	Liwu	PM3	north	181.33	1.13	30.48	12.85	0.04	2392.0
1656.9	TXc_TXd	TX_up	Liwu	PM3	north	181.33	4.92	30.48	12.85	0.04	2392.0
1666.21	TXc_TXd	TX_up	Liwu	PM3	north	181.33	2.43	30.48	12.85	0.04	2392.0
1682.96	TXc_TXd	TX_up	Liwu	PM3	north	181.35	3.17	35.93	11.69	0.04	2429.0
1684.88	TXc_TXd	TX_up	Liwu	PM3	north	181.35	3.43	35.93	11.69	0.04	2429.0
1688.33	TXc_TXd	TX_up	Liwu	PM3	north	181.35	3.44	35.93	11.69	0.04	2429.0
1694.11	TXc_TXd	TX_up	Liwu	PM3	north	181.39	4.45	42.98	13.49	0.04	2842.0
1726.2	TXc_TXd	TX_up	Liwu	PM3	north	181.4	1.37	39.16	11.78	0.04	2523.0
1733.26	TXc_TXd	TX_up	Liwu	PM3	north	181.4	7.29	38.56	10.29	0.04	2302.0
1736.87	TXc_TXd	TX_up	Liwu	PM3	north	181.4	2.94	38.56	10.29	0.04	2302.0
1741.86	TXc_TXd	TX_up	Liwu	PM3	north	181.4	3.31	38.56	10.29	0.04	2302.0
1743.14	TXc_TXd	TX_up	Liwu	PM3	north	181.4	1.01	38.56	10.29	0.04	2302.0
1745.4	TXc_TXd	TX_up	Liwu	PM3	north	181.4	2.95	38.56	10.29	0.04	2302.0
1747.62	TXc_TXd	TX_up	Liwu	PM3	north	181.4	2.09	38.56	10.29	0.04	2302.0
1748.76	TXc_TXd	TX_up	Liwu	PM3	north	181.4	1.16	38.56	10.29	0.04	2302.0
1755.8	TXc_TXd	TX_up	Liwu	PM3	north	181.42	2.14	44.68	11.29	0.04	2573.0
1758.2	TXc_TXd	TX_up	Liwu	PM3	north	181.42	4.27	44.68	11.29	0.04	2573.0
1760.09	TXc_TXd	TX_up	Liwu	PM3	north	181.42	3.27	44.68	11.29	0.04	2573.0
1760.72	TXc_TXd	TX_up	Liwu	PM3	north	181.42	1.31	44.68	11.29	0.04	2573.0
1761.31	TXc_TXd	TX_up	Liwu	PM3	north	181.42	1.32	44.68	11.29	0.04	2573.0
1762.32	TXc_TXd	TX_up	Liwu	PM3	north	181.42	1.54	44.68	11.29	0.04	2573.0
1762.47	TXc_TXd	TX_up	Liwu	PM3	north	181.42	3.65	44.68	11.29	0.04	2573.0
1763.3	TXc_TXd	TX_up	Liwu	PM3	north	181.42	1.9	44.68	11.29	0.04	2573.0
1763.69	TXc_TXd	TX_up	Liwu	PM3	north	181.42	1.47	44.68	11.29	0.04	2573.0
1764.23	TXc_TXd	TX_up	Liwu	PM3	north	181.42	1.49	44.68	11.29	0.04	2573.0
1765.26	TXc_TXd	TX_up	Liwu	PM3	north	181.42	6.8	44.68	11.29	0.04	2573.0
1765.39	TXc_TXd	TX_up	Liwu	PM3	north	181.42	1.83	44.68	11.29	0.04	2573.0
1766.15	TXc_TXd	TX_up	Liwu	PM3	north	181.42	1.44	44.68	11.29	0.04	2573.0
1767.25	TXc_TXd	TX_up	Liwu	PM3	north	181.42	1.79	44.68	11.29	0.04	2573.0
1770.36	TXc_TXd	TX_up	Liwu	PM3	north	181.42	1.36	51.32	10.66	0.04	2582.0
1770.43	TXc_TXd	TX_up	Liwu	PM3	north	181.42	3.62	51.32	10.66	0.04	2582.0
1771.47	TXc_TXd	TX_up	Liwu	PM3	north	181.42	1.43	51.32	10.66	0.04	2582.0
1771.5	TXc_TXd	TX_up	Liwu	PM3	north	181.42	1.66	51.32	10.66	0.04	2582.0
1772.56	TXc_TXd	TX_up	Liwu	PM3	north	181.42	1.56	51.32	10.66	0.04	2582.0
1773.23	TXc_TXd	TX_up	Liwu	PM3	north	181.42	2.34	51.32	10.66	0.04	2582.0
1773.62	TXc_TXd	TX_up	Liwu	PM3	north	181.42	4.49	51.32	10.66	0.04	2582.0
1774.06	TXc_TXd	TX_up	Liwu	PM3	north	181.42	1.97	51.32	10.66	0.04	2582.0
1776.29	TXc_TXd	TX_up	Liwu	PM3	north	181.42	1.32	51.32	10.66	0.04	2582.0
1776.98	TXc_TXd	TX_up	Liwu	PM3	north	181.42	2.13	51.32	10.66	0.04	2582.0
1777.17	TXc_TXd	TX_up	Liwu	PM3	north	181.42	1.44	51.32	10.66	0.04	2582.0
1777.31	TXc_TXd	TX_up	Liwu	PM3	north	181.42	4.2	51.32	10.66	0.04	2582.0
1777.35	TXc_TXd	TX_up	Liwu	PM3	north	181.42	1.66	51.32	10.66	0.04	2582.0
1778.76	TXc_TXd	TX_up	Liwu	PM3	north	181.42	1.59	51.32	10.66	0.04	2582.0
1778.87	TXc_TXd	TX_up	Liwu	PM3	north	181.42	1.48	51.32	10.66	0.04	2582.0
1780.12	TXc_TXd	TX_up	Liwu	PM3	north	181.42	1.61	51.32	10.66	0.04	2582.0
1780.49	TXc_TXd	TX_up	Liwu	PM3	north	181.42	1.92	51.32	10.66	0.04	2582.0
1782.83	TXc_TXd	TX_up	Liwu	PM3	north	181.42	4.32	51.32	10.66	0.04	2582.0
1782.87	TXc_TXd	TX_up	Liwu	PM3	north	181.42	1.13	51.32	10.66	0.04	2582.0
1783.64	TXc_TXd	TX_up	Liwu	PM3	north	181.42	2.19	51.32	10.66	0.04	2582.0
1784.35	TXc_TXd	TX_up	Liwu	PM3	north	181.42	1.03	51.32	10.66	0.04	2582.0
1784.77	TXc_TXd	TX_up	Liwu	PM3	north	181.42	1.62	51.32	10.66	0.04	2582.0
1785.57	TXc_TXd	TX_up	Liwu	PM3	north	181.42	1.04	51.32	10.66	0.04	2582.0
1786.6	TXc_TXd	TX_up	Liwu	PM3	north	181.42	3.77	51.32	10.66	0.04	2582.0
1787.1	TXc_TXd	TX_up	Liwu	PM3	north	181.42	1.24	51.32	10.66	0.04	2582.0
1789.4	TXc_TXd	TX_up	Liwu	PM3	north	181.42	3.95	51.32	10.66	0.04	2582.0
1790.24	TXc_TXd	TX_up	Liwu	PM3	north	181.43	1.13	54.42	10.23	0.04	2549.0
1791.31	TXc_TXd	TX_up	Liwu	PM3	north	181.43	1.12	54.42	10.23	0.04	2549.0
1792.35	TXc_TXd	TX_up	Liwu	PM3	north	181.43	1.28	54.42	10.23	0.04	2549.0
1793.05	TXc_TXd	TX_up	Liwu	PM3	north	181.43	3.24	54.42	10.23	0.04	2549.0
1793.77	TXc_TXd	TX_up	Liwu	PM3	north	181.43	3.21	54.42	10.23	0.04	2549.0
1794.95	TXc_TXd	TX_up	Liwu	PM3	north	181.43	1.35	54.42	10.23	0.04	2549.0
1795.1	TXc_TXd	TX_up	Liwu	PM3	north	181.43	2.16	54.42	10.23	0.04	2549.0
1796.5	TXc_TXd	TX_up	Liwu	PM3	north	181.43	2.24	54.42	10.23	0.04	2549.0
1796.77	TXc_TXd	TX_up	Liwu	PM3	north	181.43	2.09	54.42	10.23	0.04	2549.0
1797.14	TXc_TXd	TX_up	Liwu	PM3	north	181.43	6.53	54.42	10.23	0.04	2549.0
1802.58	TXc_TXd	TX_up	Liwu	PM3	north	181.43	2.06	54.42	10.23	0.04	2549.0
1803.55	TXc_TXd	TX_up	Liwu	PM3	north	181.43	3.77	54.42	10.23	0.04	2549.0
1808.35	TXc_TXd	TX_up	Liwu	PM3	north	181.43	1.0	54.42	10.23	0.04	2549.0
1809.47	TXc_TXd	TX_up	Liwu	PM3	north	181.43	1.23	54.42	10.23	0.04	2549.0
1809.48	TXc_TXd	TX_up	Liwu	PM3	north	181.43	3.67	54.42	10.23	0.04	2549.0
1809.88	TXc_TXd	TX_up	Liwu	PM3	north	181.43	1.91	54.42	10.23	0.04	2549.0
1810.47	TXc_TXd	TX_up	Liwu	PM3	north	181.46	1.71	55.97	10.91	0.04	2692.0
1811.37	TXc_TXd	TX_up	Liwu	PM3	north	181.46	1.16	55.97	10.91	0.04	2692.0
1811.37	TXc_TXd	TX_up	Liwu	PM3	north	181.46	1.04	55.97	10.91	0.04	2692.0
1815.13	TXc_TXd	TX_up	Liwu	PM3	north	181.46	1.14	55.97	10.91	0.04	2692.0
1816.2	TXc_TXd	TX_up	Liwu	PM3	north	181.46	1.19	55.97	10.91	0.04	2692.0
1816.51	TXc_TXd	TX_up	Liwu	PM3	north	181.46	2.7	55.97	10.91	0.04	2692.0
1816.72	TXc_TXd	TX_up	Liwu	PM3	north	181.46	1.02	55.97	10.91	0.04	2692.0
1816.76	TXc_TXd	TX_up	Liwu	PM3	north	181.46	1.53	55.97	10.91	0.04	2692.0
1817.42	TXc_TXd	TX_up	Liwu	PM3	north	181.46	2.19	55.97	10.91	0.04	2692.0
1817.78	TXc_TXd	TX_up	Liwu	PM3	north	181.46	1.48	55.97	10.91	0.04	2692.0
1817.89	TXc_TXd	TX_up	Liwu	PM3	north	181.46	1.06	55.97	10.91	0.04	2692.0
1818.01	TXc_TXd	TX_up	Liwu	PM3	north	181.46	1.09	55.97	10.91	0.04	2692.0
1819.43	TXc_TXd	TX_up	Liwu	PM3	north	181.46	1.85	55.97	10.91	0.04	2692.0
1820.43	TXc_TXd	TX_up	Liwu	PM3	north	181.46	1.35	55.97	10.91	0.04	2692.0
1822.18	TXc_TXd	TX_up	Liwu	PM3	north	181.46	1.34	55.97	10.91	0.04	2692.0
1822.69	TXc_TXd	TX_up	Liwu	PM3	north	181.46	1.52	55.97	10.91	0.04	2692.0
1825.25	TXc_TXd	TX_up	Liwu	PM3	north	181.46	1.19	55.97	10.91	0.04	2692.0
1826.67	TXc_TXd	TX_up	Liwu	PM3	north	181.46	1.85	55.97	10.91	0.04	2692.0
1827.23	TXc_TXd	TX_up	Liwu	PM3	north	181.46	1.71	55.97	10.91	0.04	2692.0
1828.21	TXc_TXd	TX_up	Liwu	PM3	north	181.46	1.44	55.97	10.91	0.04	2692.0
1830.85	TXc_TXd	TX_up	Liwu	PM3	north	181.46	1.11	52.92	11.36	0.04	2727.0
1835.3	TXc_TXd	TX_up	Liwu	PM3	north	181.46	2.44	52.92	11.36	0.04	2727.0
1839.19	TXc_TXd	TX_up	Liwu	PM3	north	181.46	1.13	52.92	11.36	0.04	2727.0
1865.43	TXc_TXd	TX_up	Liwu	PM3	north	181.46	3.32	43.64	11.46	0.04	2577.0
1887.03	TXc_TXd	TX_up	Liwu	PM3	north	181.48	1.06	42.73	9.33	0.04	2227.0
1887.13	TXc_TXd	TX_up	Liwu	PM3	north	181.48	1.62	42.73	9.33	0.04	2227.0
1888.04	TXc_TXd	TX_up	Liwu	PM3	north	181.48	1.24	42.73	9.33	0.04	2227.0
1890.51	TXc_TXd	TX_up	Liwu	PM3	north	181.48	1.82	46.13	8.04	0.04	2045.0
1892.03	TXc_TXd	TX_up	Liwu	PM3	north	181.48	3.41	46.13	8.04	0.04	2045.0
1896.32	TXc_TXd	TX_up	Liwu	PM3	north	181.48	4.35	46.13	8.04	0.04	2045.0
1901.5	TXc_TXd	TX_up	Liwu	PM3	north	181.48	6.6	46.13	8.04	0.04	2045.0
1908.98	TXc_TXd	TX_up	Liwu	PM3	north	181.48	9.09	46.13	8.04	0.04	2045.0
1911.42	TXc_TXd	TX_up	Liwu	PM3	north	181.49	2.04	50.4	10.83	0.04	2598.0
1913.95	TXc_TXd	TX_up	Liwu	PM3	north	181.49	2.61	50.4	10.83	0.04	2598.0
1920.8	TXc_TXd	TX_up	Liwu	PM3	north	181.49	2.71	50.4	10.83	0.04	2598.0
1921.22	TXc_TXd	TX_up	Liwu	PM3	north	181.49	1.18	50.4	10.83	0.04	2598.0
1921.87	TXc_TXd	TX_up	Liwu	PM3	north	181.49	1.05	50.4	10.83	0.04	2598.0
1924.27	TXc_TXd	TX_up	Liwu	PM3	north	181.49	2.92	50.4	10.83	0.04	2598.0
1924.44	TXc_TXd	TX_up	Liwu	PM3	north	181.49	2.78	50.4	10.83	0.04	2598.0
1933.28	TXc_TXd	TX_up	Liwu	PM3	north	181.49	1.07	46.21	12.34	0.04	2759.0
1934.57	TXc_TXd	TX_up	Liwu	PM3	north	181.49	2.7	46.21	12.34	0.04	2759.0
1936.14	TXc_TXd	TX_up	Liwu	PM3	north	181.49	1.58	46.21	12.34	0.04	2759.0
1936.69	TXc_TXd	TX_up	Liwu	PM3	north	181.49	1.34	46.21	12.34	0.04	2759.0
1942.03	TXc_TXd	TX_up	Liwu	PM3	north	181.49	3.86	46.21	12.34	0.04	2759.0
1944.77	TXc_TXd	TX_up	Liwu	PM3	north	181.49	3.57	46.21	12.34	0.04	2759.0
1947.41	TXc_TXd	TX_up	Liwu	PM3	north	181.49	4.46	46.21	12.34	0.04	2759.0
1948.35	TXc_TXd	TX_up	Liwu	PM3	north	181.49	1.35	46.21	12.34	0.04	2759.0
1983.55	TXc_TXd	TX_up	Liwu	PM3	north	181.52	2.87	44.96	6.18	0.04	1662.0
1991.88	TXc_TXd	TX_up	Liwu	PM3	north	181.53	4.68	44.65	4.54	0.04	1294.0
1997.35	TXc_TXd	TX_up	Liwu	PM3	north	181.53	2.48	44.65	4.54	0.04	1294.0
2003.49	TXc_TXd	TX_up	Liwu	PM3	north	181.53	1.5	44.65	4.54	0.04	1294.0
2004.27	TXc_TXd	TX_up	Liwu	PM3	north	181.53	3.71	44.65	4.54	0.04	1294.0
2009.46	TXc_TXd	TX_up	Liwu	PM3	north	181.53	1.84	44.65	4.54	0.04	1294.0
2011.19	TXc_TXd	TX_up	Liwu	PM3	north	181.53	1.6	47.68	6.17	0.04	1680.0
2012.93	TXc_TXd	TX_up	Liwu	PM3	north	181.53	1.53	47.68	6.17	0.04	1680.0
2013.95	TXc_TXd	TX_up	Liwu	PM3	north	181.53	1.06	47.68	6.17	0.04	1680.0
2015.06	TXc_TXd	TX_up	Liwu	PM3	north	181.53	1.5	47.68	6.17	0.04	1680.0
2017.14	TXc_TXd	TX_up	Liwu	PM3	north	181.53	1.35	47.68	6.17	0.04	1680.0
2020.07	TXc_TXd	TX_up	Liwu	PM3	north	181.53	3.78	47.68	6.17	0.04	1680.0
2033.25	TXc_TXd	TX_up	Liwu	PM3	north	181.55	1.95	57.47	8.08	0.04	2163.0
2033.34	TXc_TXd	TX_up	Liwu	PM3	north	181.55	1.0	57.47	8.08	0.04	2163.0
2034.52	TXc_TXd	TX_up	Liwu	PM3	north	181.55	1.66	57.47	8.08	0.04	2163.0
2034.61	TXc_TXd	TX_up	Liwu	PM3	north	181.55	2.53	57.47	8.08	0.04	2163.0
2035.78	TXc_TXd	TX_up	Liwu	PM3	north	181.55	2.73	57.47	8.08	0.04	2163.0
2036.61	TXc_TXd	TX_up	Liwu	PM3	north	181.55	1.61	57.47	8.08	0.04	2163.0
2036.61	TXc_TXd	TX_up	Liwu	PM3	north	181.55	1.76	57.47	8.08	0.04	2163.0
2036.61	TXc_TXd	TX_up	Liwu	PM3	north	181.55	1.21	57.47	8.08	0.04	2163.0
2036.61	TXc_TXd	TX_up	Liwu	PM3	north	181.55	1.39	57.47	8.08	0.04	2163.0
2036.61	TXc_TXd	TX_up	Liwu	PM3	north	181.55	1.72	57.47	8.08	0.04	2163.0
2036.61	TXc_TXd	TX_up	Liwu	PM3	north	181.55	2.04	57.47	8.08	0.04	2163.0
2036.65	TXc_TXd	TX_up	Liwu	PM3	north	181.55	1.85	57.47	8.08	0.04	2163.0
2036.92	TXc_TXd	TX_up	Liwu	PM3	north	181.55	1.18	57.47	8.08	0.04	2163.0
2039.19	TXc_TXd	TX_up	Liwu	PM3	north	181.55	2.79	57.47	8.08	0.04	2163.0
2039.25	TXc_TXd	TX_up	Liwu	PM3	north	181.55	3.87	57.47	8.08	0.04	2163.0
2040.89	TXc_TXd	TX_up	Liwu	PM3	north	181.55	1.85	57.47	8.08	0.04	2163.0
2043.58	TXc_TXd	TX_up	Liwu	PM3	north	181.55	1.29	57.47	8.08	0.04	2163.0
2050.77	TXc_TXd	TX_up	Liwu	PM3	north	181.57	1.31	48.35	17.28	0.04	3456.0
2065.21	TXc_TXd	TX_up	Liwu	PM3	north	181.57	5.5	48.35	17.28	0.04	3456.0
2066.79	TXc_TXd	TX_up	Liwu	PM3	north	181.57	2.26	48.35	17.28	0.04	3456.0
2068.6	TXc_TXd	TX_up	Liwu	PM3	north	181.57	4.63	48.35	17.28	0.04	3456.0
2077.59	TXc_TXd	TX_up	Liwu	PM3	north	181.58	1.36	41.58	17.49	0.04	3258.0
2079.07	TXc_TXd	TX_up	Liwu	PM3	north	181.58	1.79	41.58	17.49	0.04	3258.0
2079.67	TXc_TXd	TX_up	Liwu	PM3	north	181.58	1.29	41.58	17.49	0.04	3258.0
2081.59	TXc_TXd	TX_up	Liwu	PM3	north	181.58	2.61	41.58	17.49	0.04	3258.0
2081.9	TXc_TXd	TX_up	Liwu	PM3	north	181.58	2.43	41.58	17.49	0.04	3258.0
2083.14	TXc_TXd	TX_up	Liwu	PM3	north	181.58	5.54	41.58	17.49	0.04	3258.0
2083.27	TXc_TXd	TX_up	Liwu	PM3	north	181.58	2.62	41.58	17.49	0.04	3258.0
2084.22	TXc_TXd	TX_up	Liwu	PM3	north	181.58	1.7	41.58	17.49	0.04	3258.0
2084.64	TXc_TXd	TX_up	Liwu	PM3	north	181.58	1.32	41.58	17.49	0.04	3258.0
2085.16	TXc_TXd	TX_up	Liwu	PM3	north	181.58	1.4	41.58	17.49	0.04	3258.0
2088.41	TXc_TXd	TX_up	Liwu	PM3	north	181.58	1.73	41.58	17.49	0.04	3258.0
2089.4	TXc_TXd	TX_up	Liwu	PM3	north	181.58	4.23	41.58	17.49	0.04	3258.0
2090.05	TXc_TXd	TX_up	Liwu	PM3	north	181.58	2.1	48.66	15.43	0.04	3238.0
2091.29	TXc_TXd	TX_up	Liwu	PM3	north	181.58	1.14	48.66	15.43	0.04	3238.0
2092.18	TXc_TXd	TX_up	Liwu	PM3	north	181.58	1.46	48.66	15.43	0.04	3238.0
2093.43	TXc_TXd	TX_up	Liwu	PM3	north	181.58	1.74	48.66	15.43	0.04	3238.0
2093.52	TXc_TXd	TX_up	Liwu	PM3	north	181.58	1.05	48.66	15.43	0.04	3238.0
2094.35	TXc_TXd	TX_up	Liwu	PM3	north	181.58	2.72	48.66	15.43	0.04	3238.0
2094.42	TXc_TXd	TX_up	Liwu	PM3	north	181.58	1.67	48.66	15.43	0.04	3238.0
2094.48	TXc_TXd	TX_up	Liwu	PM3	north	181.58	1.16	48.66	15.43	0.04	3238.0
2096.61	TXc_TXd	TX_up	Liwu	PM3	north	181.58	1.91	48.66	15.43	0.04	3238.0
2096.79	TXc_TXd	TX_up	Liwu	PM3	north	181.58	1.29	48.66	15.43	0.04	3238.0
2098.36	TXc_TXd	TX_up	Liwu	PM3	north	181.58	1.6	48.66	15.43	0.04	3238.0
2100.4	TXc_TXd	TX_up	Liwu	PM3	north	181.58	1.39	48.66	15.43	0.04	3238.0
2100.45	TXc_TXd	TX_up	Liwu	PM3	north	181.58	2.18	48.66	15.43	0.04	3238.0
2100.84	TXc_TXd	TX_up	Liwu	PM3	north	181.58	2.01	48.66	15.43	0.04	3238.0
2101.21	TXc_TXd	TX_up	Liwu	PM3	north	181.58	1.33	48.66	15.43	0.04	3238.0
2102.46	TXc_TXd	TX_up	Liwu	PM3	north	181.58	1.15	48.66	15.43	0.04	3238.0
2103.82	TXc_TXd	TX_up	Liwu	PM3	north	181.58	1.35	48.66	15.43	0.04	3238.0
2104.69	TXc_TXd	TX_up	Liwu	PM3	north	181.58	2.59	48.66	15.43	0.04	3238.0
2111.54	TXc_TXd	TX_up	Liwu	PM3	north	181.59	1.92	60.44	14.61	0.04	3379.0
2113.19	TXc_TXd	TX_up	Liwu	PM3	north	181.59	1.14	60.44	14.61	0.04	3379.0
2114.37	TXc_TXd	TX_up	Liwu	PM3	north	181.59	1.4	60.44	14.61	0.04	3379.0
2114.78	TXc_TXd	TX_up	Liwu	PM3	north	181.59	2.78	60.44	14.61	0.04	3379.0
2115.98	TXc_TXd	TX_up	Liwu	PM3	north	181.59	1.05	60.44	14.61	0.04	3379.0
2117.58	TXc_TXd	TX_up	Liwu	PM3	north	181.59	3.07	60.44	14.61	0.04	3379.0
2117.61	TXc_TXd	TX_up	Liwu	PM3	north	181.59	2.14	60.44	14.61	0.04	3379.0
2119.05	TXc_TXd	TX_up	Liwu	PM3	north	181.59	2.83	60.44	14.61	0.04	3379.0
2121.51	TXc_TXd	TX_up	Liwu	PM3	north	181.59	3.04	60.44	14.61	0.04	3379.0
2124.32	TXc_TXd	TX_up	Liwu	PM3	north	181.59	8.52	60.44	14.61	0.04	3379.0
2124.43	TXc_TXd	TX_up	Liwu	PM3	north	181.59	1.11	60.44	14.61	0.04	3379.0
2127.42	TXc_TXd	TX_up	Liwu	PM3	north	181.59	3.39	60.44	14.61	0.04	3379.0
2135.17	TXc_TXd	TX_up	Liwu	PM3	north	181.59	12.78	54.37	14.66	0.04	3266.0
2141.75	TXc_TXd	TX_up	Liwu	PM3	north	181.59	5.72	54.37	14.66	0.04	3266.0
2145.82	TXc_TXd	TX_up	Liwu	PM3	north	181.59	5.12	54.37	14.66	0.04	3266.0
2156.68	TXc_TXd	TX_up	Liwu	PM3	north	181.59	11.68	47.24	12.44	0.04	2795.0
2169.65	TXc_TXd	TX_up	Liwu	PM3	north	181.59	4.63	47.24	12.44	0.04	2795.0
2171.32	TXc_TXd	TX_up	Liwu	PM3	north	181.6	1.67	47.36	10.56	0.04	2505.0
2173.06	TXc_TXd	TX_up	Liwu	PM3	north	181.6	4.75	47.36	10.56	0.04	2505.0
2177.42	TXc_TXd	TX_up	Liwu	PM3	north	181.6	4.24	47.36	10.56	0.04	2505.0
2178.51	TXc_TXd	TX_up	Liwu	PM3	north	181.6	6.69	47.36	10.56	0.04	2505.0
2178.83	TXc_TXd	TX_up	Liwu	PM3	north	181.6	5.59	47.36	10.56	0.04	2505.0
2181.36	TXc_TXd	TX_up	Liwu	PM3	north	181.6	3.24	47.36	10.56	0.04	2505.0
2185.97	TXc_TXd	TX_up	Liwu	PM3	north	181.6	2.39	47.36	10.56	0.04	2505.0
2190.98	TXc_TXd	TX_up	Liwu	PM3	north	181.6	2.5	50.01	10.36	0.04	2513.0
2192.01	TXc_TXd	TX_up	Liwu	PM3	north	181.6	1.8	50.01	10.36	0.04	2513.0
2193.61	TXc_TXd	TX_up	Liwu	PM3	north	181.6	2.5	50.01	10.36	0.04	2513.0
2198.81	TXc_TXd	TX_up	Liwu	PM3	north	181.6	2.28	50.01	10.36	0.04	2513.0
2199.81	TXc_TXd	TX_up	Liwu	PM3	north	181.6	2.86	50.01	10.36	0.04	2513.0
2204.26	TXc_TXd	TX_up	Liwu	PM3	north	181.6	3.17	50.01	10.36	0.04	2513.0
2205.0	TXc_TXd	TX_up	Liwu	PM3	north	181.6	2.26	50.01	10.36	0.04	2513.0
2205.19	TXc_TXd	TX_up	Liwu	PM3	north	181.6	3.38	50.01	10.36	0.04	2513.0
2206.23	TXc_TXd	TX_up	Liwu	PM3	north	181.6	4.5	50.01	10.36	0.04	2513.0
2206.98	TXc_TXd	TX_up	Liwu	PM3	north	181.6	1.81	50.01	10.36	0.04	2513.0
2217.74	TXc_TXd	TX_up	Liwu	PM3	north	181.61	2.13	47.73	10.69	0.04	2533.0
2220.39	TXc_TXd	TX_up	Liwu	PM3	north	181.61	2.04	47.73	10.69	0.04	2533.0
2221.74	TXc_TXd	TX_up	Liwu	PM3	north	181.61	1.16	47.73	10.69	0.04	2533.0
2222.53	TXc_TXd	TX_up	Liwu	PM3	north	181.61	6.51	47.73	10.69	0.04	2533.0
2223.33	TXc_TXd	TX_up	Liwu	PM3	north	181.61	1.47	47.73	10.69	0.04	2533.0
2229.27	TXc_TXd	TX_up	Liwu	PM3	north	181.61	2.15	47.73	10.69	0.04	2533.0
2229.47	TXc_TXd	TX_up	Liwu	PM3	north	181.61	2.57	47.73	10.69	0.04	2533.0
2230.03	TXc_TXd	TX_up	Liwu	PM3	north	181.62	6.54	50.99	8.78	0.04	2241.0
2230.07	TXc_TXd	TX_up	Liwu	PM3	north	181.62	4.19	50.99	8.78	0.04	2241.0
2230.26	TXc_TXd	TX_up	Liwu	PM3	north	181.62	4.33	50.99	8.78	0.04	2241.0
2231.87	TXc_TXd	TX_up	Liwu	PM3	north	181.62	1.44	50.99	8.78	0.04	2241.0
2232.69	TXc_TXd	TX_up	Liwu	PM3	north	181.62	1.13	50.99	8.78	0.04	2241.0
2234.18	TXc_TXd	TX_up	Liwu	PM3	north	181.62	2.28	50.99	8.78	0.04	2241.0
2234.44	TXc_TXd	TX_up	Liwu	PM3	north	181.62	1.09	50.99	8.78	0.04	2241.0
2234.75	TXc_TXd	TX_up	Liwu	PM3	north	181.62	3.0	50.99	8.78	0.04	2241.0
2235.38	TXc_TXd	TX_up	Liwu	PM3	north	181.62	6.92	50.99	8.78	0.04	2241.0
2236.09	TXc_TXd	TX_up	Liwu	PM3	north	181.62	1.04	50.99	8.78	0.04	2241.0
2236.09	TXc_TXd	TX_up	Liwu	PM3	north	181.62	2.85	50.99	8.78	0.04	2241.0
2236.09	TXc_TXd	TX_up	Liwu	PM3	north	181.62	2.25	50.99	8.78	0.04	2241.0
2237.98	TXc_TXd	TX_up	Liwu	PM3	north	181.62	4.48	50.99	8.78	0.04	2241.0
2238.71	TXc_TXd	TX_up	Liwu	PM3	north	181.62	2.35	50.99	8.78	0.04	2241.0
2239.39	TXc_TXd	TX_up	Liwu	PM3	north	181.62	3.8	50.99	8.78	0.04	2241.0
2241.27	TXc_TXd	TX_up	Liwu	PM3	north	181.62	1.58	50.99	8.78	0.04	2241.0
2245.12	TXc_TXd	TX_up	Liwu	PM3	north	181.62	1.35	50.99	8.78	0.04	2241.0
2245.4	TXc_TXd	TX_up	Liwu	PM3	north	181.62	3.13	50.99	8.78	0.04	2241.0
2247.45	TXc_TXd	TX_up	Liwu	PM3	north	181.62	1.17	50.99	8.78	0.04	2241.0
2248.93	TXc_TXd	TX_up	Liwu	PM3	north	181.62	1.31	50.99	8.78	0.04	2241.0
2249.1	TXc_TXd	TX_up	Liwu	PM3	north	181.62	2.16	50.99	8.78	0.04	2241.0
2250.86	TXc_TXd	TX_up	Liwu	PM3	north	181.62	1.65	45.92	11.75	0.04	2666.0
2250.92	TXc_TXd	TX_up	Liwu	PM3	north	181.62	1.35	45.92	11.75	0.04	2666.0
2251.75	TXc_TXd	TX_up	Liwu	PM3	north	181.62	1.36	45.92	11.75	0.04	2666.0
2251.92	TXc_TXd	TX_up	Liwu	PM3	north	181.62	1.18	45.92	11.75	0.04	2666.0
2252.99	TXc_TXd	TX_up	Liwu	PM3	north	181.62	1.36	45.92	11.75	0.04	2666.0
2253.36	TXc_TXd	TX_up	Liwu	PM3	north	181.62	2.65	45.92	11.75	0.04	2666.0
2254.07	TXc_TXd	TX_up	Liwu	PM3	north	181.62	1.72	45.92	11.75	0.04	2666.0
2254.6	TXc_TXd	TX_up	Liwu	PM3	north	181.62	1.64	45.92	11.75	0.04	2666.0
2256.14	TXc_TXd	TX_up	Liwu	PM3	north	181.62	1.37	45.92	11.75	0.04	2666.0
2256.73	TXc_TXd	TX_up	Liwu	PM3	north	181.62	1.92	45.92	11.75	0.04	2666.0
2258.6	TXc_TXd	TX_up	Liwu	PM3	north	181.62	1.44	45.92	11.75	0.04	2666.0
2259.0	TXc_TXd	TX_up	Liwu	PM3	north	181.62	2.72	45.92	11.75	0.04	2666.0
2261.11	TXc_TXd	TX_up	Liwu	PM3	north	181.62	1.41	45.92	11.75	0.04	2666.0
2261.31	TXc_TXd	TX_up	Liwu	PM3	north	181.62	1.69	45.92	11.75	0.04	2666.0
2266.22	TXc_TXd	TX_up	Liwu	PM3	north	181.62	1.04	45.92	11.75	0.04	2666.0
2267.38	TXc_TXd	TX_up	Liwu	PM3	north	181.62	1.36	45.92	11.75	0.04	2666.0
2268.16	TXc_TXd	TX_up	Liwu	PM3	north	181.62	1.44	45.92	11.75	0.04	2666.0
2268.86	TXc_TXd	TX_up	Liwu	PM3	north	181.62	1.01	45.92	11.75	0.04	2666.0
2269.44	TXc_TXd	TX_up	Liwu	PM3	north	181.62	1.08	45.92	11.75	0.04	2666.0
2269.89	TXc_TXd	TX_up	Liwu	PM3	north	181.62	1.25	45.92	11.75	0.04	2666.0
2274.65	TXc_TXd	TX_up	Liwu	PM3	north	181.63	2.06	43.85	11.1	0.04	2527.0
2275.37	TXc_TXd	TX_up	Liwu	PM3	north	181.63	1.09	43.85	11.1	0.04	2527.0
2276.77	TXc_TXd	TX_up	Liwu	PM3	north	181.63	1.09	43.85	11.1	0.04	2527.0
2282.41	TXc_TXd	TX_up	Liwu	PM3	north	181.63	1.79	43.85	11.1	0.04	2527.0
2284.97	TXc_TXd	TX_up	Liwu	PM3	north	181.63	2.44	43.85	11.1	0.04	2527.0
2289.58	TXc_TXd	TX_up	Liwu	PM3	north	181.63	2.21	43.85	11.1	0.04	2527.0
2291.19	TXc_TXd	TX_up	Liwu	PM3	north	181.64	2.7	47.19	10.38	0.04	2473.0
2292.65	TXc_TXd	TX_up	Liwu	PM3	north	181.64	1.8	47.19	10.38	0.04	2473.0
2293.8	TXc_TXd	TX_up	Liwu	PM3	north	181.64	3.43	47.19	10.38	0.04	2473.0
2295.94	TXc_TXd	TX_up	Liwu	PM3	north	181.64	1.88	47.19	10.38	0.04	2473.0
2296.96	TXc_TXd	TX_up	Liwu	PM3	north	181.64	2.48	47.19	10.38	0.04	2473.0
2297.85	TXc_TXd	TX_up	Liwu	PM3	north	181.64	6.35	47.19	10.38	0.04	2473.0
2301.8	TXc_TXd	TX_up	Liwu	PM3	north	181.64	2.29	47.19	10.38	0.04	2473.0
2305.46	TXc_TXd	TX_up	Liwu	PM3	north	181.64	3.93	47.19	10.38	0.04	2473.0
2311.62	TXc_TXd	TX_up	Liwu	PM3	north	181.64	2.79	55.71	9.83	0.04	2492.0
2311.96	TXc_TXd	TX_up	Liwu	PM3	north	181.64	1.6	55.71	9.83	0.04	2492.0
2312.79	TXc_TXd	TX_up	Liwu	PM3	north	181.64	1.4	55.71	9.83	0.04	2492.0
2313.67	TXc_TXd	TX_up	Liwu	PM3	north	181.64	1.52	55.71	9.83	0.04	2492.0
2314.09	TXc_TXd	TX_up	Liwu	PM3	north	181.64	2.01	55.71	9.83	0.04	2492.0
2317.68	TXc_TXd	TX_up	Liwu	PM3	north	181.64	1.92	55.71	9.83	0.04	2492.0
2318.67	TXc_TXd	TX_up	Liwu	PM3	north	181.64	2.38	55.71	9.83	0.04	2492.0
2319.15	TXc_TXd	TX_up	Liwu	PM3	north	181.64	3.28	55.71	9.83	0.04	2492.0
2319.94	TXc_TXd	TX_up	Liwu	PM3	north	181.64	1.22	55.71	9.83	0.04	2492.0
2322.59	TXc_TXd	TX_up	Liwu	PM3	north	181.64	3.15	55.71	9.83	0.04	2492.0
2323.34	TXc_TXd	TX_up	Liwu	PM3	north	181.64	3.94	55.71	9.83	0.04	2492.0
2324.83	TXc_TXd	TX_up	Liwu	PM3	north	181.64	6.82	55.71	9.83	0.04	2492.0
2325.68	TXc_TXd	TX_up	Liwu	PM3	north	181.64	1.97	55.71	9.83	0.04	2492.0
2329.65	TXc_TXd	TX_up	Liwu	PM3	north	181.64	1.05	55.71	9.83	0.04	2492.0
2330.41	TXc_TXd	TX_up	Liwu	PM3	north	181.65	1.11	51.53	9.13	0.04	2312.0
2331.14	TXc_TXd	TX_up	Liwu	PM3	north	181.65	1.6	51.53	9.13	0.04	2312.0
2331.32	TXc_TXd	TX_up	Liwu	PM3	north	181.65	1.14	51.53	9.13	0.04	2312.0
2332.61	TXc_TXd	TX_up	Liwu	PM3	north	181.65	1.03	51.53	9.13	0.04	2312.0
2333.26	TXc_TXd	TX_up	Liwu	PM3	north	181.65	1.12	51.53	9.13	0.04	2312.0
2333.26	TXc_TXd	TX_up	Liwu	PM3	north	181.65	1.09	51.53	9.13	0.04	2312.0
2335.55	TXc_TXd	TX_up	Liwu	PM3	north	181.65	2.54	51.53	9.13	0.04	2312.0
2335.95	TXc_TXd	TX_up	Liwu	PM3	north	181.65	1.11	51.53	9.13	0.04	2312.0
2337.75	TXc_TXd	TX_up	Liwu	PM3	north	181.65	2.6	51.53	9.13	0.04	2312.0
2337.94	TXc_TXd	TX_up	Liwu	PM3	north	181.65	2.16	51.53	9.13	0.04	2312.0
2340.88	TXc_TXd	TX_up	Liwu	PM3	north	181.65	2.58	51.53	9.13	0.04	2312.0
2343.23	TXc_TXd	TX_up	Liwu	PM3	north	181.65	1.57	51.53	9.13	0.04	2312.0
2343.36	TXc_TXd	TX_up	Liwu	PM3	north	181.65	1.2	51.53	9.13	0.04	2312.0
2344.56	TXc_TXd	TX_up	Liwu	PM3	north	181.65	1.33	51.53	9.13	0.04	2312.0
2344.62	TXc_TXd	TX_up	Liwu	PM3	north	181.65	1.14	51.53	9.13	0.04	2312.0
2346.79	TXc_TXd	TX_up	Liwu	PM3	north	181.65	4.92	51.53	9.13	0.04	2312.0
2348.08	TXc_TXd	TX_up	Liwu	PM3	north	181.65	5.24	51.53	9.13	0.04	2312.0
2348.3	TXc_TXd	TX_up	Liwu	PM3	north	181.65	4.5	51.53	9.13	0.04	2312.0
2350.94	TXc_TXd	TX_up	Liwu	PM3	north	181.66	3.18	49.15	12.87	0.04	2897.0
2351.78	TXc_TXd	TX_up	Liwu	PM3	north	181.66	2.48	49.15	12.87	0.04	2897.0
2353.57	TXc_TXd	TX_up	Liwu	PM3	north	181.66	1.79	49.15	12.87	0.04	2897.0
2356.97	TXc_TXd	TX_up	Liwu	PM3	north	181.66	3.6	49.15	12.87	0.04	2897.0
2359.42	TXc_TXd	TX_up	Liwu	PM3	north	181.66	2.46	49.15	12.87	0.04	2897.0
2361.08	TXc_TXd	TX_up	Liwu	PM3	north	181.66	3.32	49.15	12.87	0.04	2897.0
2362.03	TXc_TXd	TX_up	Liwu	PM3	north	181.66	1.91	49.15	12.87	0.04	2897.0
2366.22	TXc_TXd	TX_up	Liwu	PM3	north	181.66	1.06	49.15	12.87	0.04	2897.0
2366.65	TXc_TXd	TX_up	Liwu	PM3	north	181.66	7.02	49.15	12.87	0.04	2897.0
2368.72	TXc_TXd	TX_up	Liwu	PM3	north	181.66	2.57	49.15	12.87	0.04	2897.0
2369.83	TXc_TXd	TX_up	Liwu	PM3	north	181.66	2.52	49.15	12.87	0.04	2897.0
2372.32	TXc_TXd	TX_up	Liwu	PM3	north	181.66	1.92	54.01	8.65	0.04	2246.0
2372.47	TXc_TXd	TX_up	Liwu	PM3	north	181.66	4.75	54.01	8.65	0.04	2246.0
2374.84	TXc_TXd	TX_up	Liwu	PM3	north	181.66	7.13	54.01	8.65	0.04	2246.0
2375.33	TXc_TXd	TX_up	Liwu	PM3	north	181.66	1.85	54.01	8.65	0.04	2246.0
2378.45	TXc_TXd	TX_up	Liwu	PM3	north	181.66	3.39	54.01	8.65	0.04	2246.0
2378.57	TXc_TXd	TX_up	Liwu	PM3	north	181.66	3.68	54.01	8.65	0.04	2246.0
2384.11	TXc_TXd	TX_up	Liwu	PM3	north	181.66	5.2	54.01	8.65	0.04	2246.0
2385.23	TXc_TXd	TX_up	Liwu	PM3	north	181.66	4.88	54.01	8.65	0.04	2246.0
2385.5	TXc_TXd	TX_up	Liwu	PM3	north	181.66	8.9	54.01	8.65	0.04	2246.0
2386.76	TXc_TXd	TX_up	Liwu	PM3	north	181.66	2.37	54.01	8.65	0.04	2246.0
2389.43	TXc_TXd	TX_up	Liwu	PM3	north	181.66	2.3	54.01	8.65	0.04	2246.0
2391.01	TXc_TXd	TX_up	Liwu	PM3	north	181.66	1.58	42.99	16.08	0.04	3155.0
2393.28	TXc_TXd	TX_up	Liwu	PM3	north	181.66	2.68	42.99	16.08	0.04	3155.0
2393.61	TXc_TXd	TX_up	Liwu	PM3	north	181.66	1.98	42.99	16.08	0.04	3155.0
2395.41	TXc_TXd	TX_up	Liwu	PM3	north	181.66	1.61	42.99	16.08	0.04	3155.0
2397.22	TXc_TXd	TX_up	Liwu	PM3	north	181.66	2.95	42.99	16.08	0.04	3155.0
2399.63	TXc_TXd	TX_up	Liwu	PM3	north	181.66	1.8	42.99	16.08	0.04	3155.0
2404.74	TXc_TXd	TX_up	Liwu	PM3	north	181.66	1.12	42.99	16.08	0.04	3155.0
2446.71	TXc_TXd	TX_up	Liwu	PM3	north	181.71	2.01	27.42	14.95	0.04	2453.0
2478.31	TXc_TXd	TX_up	Liwu	PM3	north	181.71	1.18	37.23	12.37	0.04	2549.0
2532.47	TXc_TXd	TX_up	Liwu	PM3	north	181.73	1.04	34.9	8.2	0.04	1913.0
2532.47	TXc_TXd	TX_up	Liwu	PM3	north	181.73	1.76	34.9	8.2	0.04	1913.0
2532.47	TXc_TXd	TX_up	Liwu	PM3	north	181.73	1.06	34.9	8.2	0.04	1913.0
2533.43	TXc_TXd	TX_up	Liwu	PM3	north	181.73	1.31	34.9	8.2	0.04	1913.0
2533.58	TXc_TXd	TX_up	Liwu	PM3	north	181.73	1.09	34.9	8.2	0.04	1913.0
2533.76	TXc_TXd	TX_up	Liwu	PM3	north	181.73	1.37	34.9	8.2	0.04	1913.0
2534.36	TXc_TXd	TX_up	Liwu	PM3	north	181.73	1.37	34.9	8.2	0.04	1913.0
2535.02	TXc_TXd	TX_up	Liwu	PM3	north	181.73	1.25	34.9	8.2	0.04	1913.0
2535.46	TXc_TXd	TX_up	Liwu	PM3	north	181.73	1.64	34.9	8.2	0.04	1913.0
2535.49	TXc_TXd	TX_up	Liwu	PM3	north	181.73	2.14	34.9	8.2	0.04	1913.0
2535.97	TXc_TXd	TX_up	Liwu	PM3	north	181.73	1.44	34.9	8.2	0.04	1913.0
2536.43	TXc_TXd	TX_up	Liwu	PM3	north	181.73	1.87	34.9	8.2	0.04	1913.0
2536.6	TXc_TXd	TX_up	Liwu	PM3	north	181.73	1.23	34.9	8.2	0.04	1913.0
2538.07	TXc_TXd	TX_up	Liwu	PM3	north	181.73	1.42	34.9	8.2	0.04	1913.0
2538.18	TXc_TXd	TX_up	Liwu	PM3	north	181.73	1.26	34.9	8.2	0.04	1913.0
2539.33	TXc_TXd	TX_up	Liwu	PM3	north	181.73	1.2	34.9	8.2	0.04	1913.0
2542.31	TXc_TXd	TX_up	Liwu	PM3	north	181.73	1.12	34.9	8.2	0.04	1913.0
2607.83	TXd_TXe	TX_up	Liwu	PM3	north	183.48	1.76	38.75	8.06	0.03	1562.0
2660.16	TXd_TXe	TX_up	Liwu	PM3	north	183.49	2.01	36.89	4.98	0.03	1076.0
2660.36	TXd_TXe	TX_up	Liwu	PM3	north	183.49	1.19	36.89	4.98	0.03	1076.0
2669.01	TXd_TXe	TX_up	Liwu	PM3	north	183.49	1.22	36.89	4.98	0.03	1076.0
2682.77	TXd_TXe	TX_up	Liwu	PM3	north	183.5	1.14	40.56	6.49	0.03	1349.0
2685.31	TXd_TXe	TX_up	Liwu	PM3	north	183.5	1.49	40.56	6.49	0.03	1349.0
2685.47	TXd_TXe	TX_up	Liwu	PM3	north	183.5	1.18	40.56	6.49	0.03	1349.0
2685.55	TXd_TXe	TX_up	Liwu	PM3	north	183.5	1.69	40.56	6.49	0.03	1349.0
2686.92	TXd_TXe	TX_up	Liwu	PM3	north	183.5	1.48	40.56	6.49	0.03	1349.0
2687.36	TXd_TXe	TX_up	Liwu	PM3	north	183.5	1.78	40.56	6.49	0.03	1349.0
2689.1	TXd_TXe	TX_up	Liwu	PM3	north	183.5	5.48	40.56	6.49	0.03	1349.0
2692.08	TXd_TXe	TX_up	Liwu	PM3	north	183.5	1.57	44.71	5.8	0.03	1264.0
2692.99	TXd_TXe	TX_up	Liwu	PM3	north	183.5	2.14	44.71	5.8	0.03	1264.0
2694.16	TXd_TXe	TX_up	Liwu	PM3	north	183.5	1.51	44.71	5.8	0.03	1264.0
2694.19	TXd_TXe	TX_up	Liwu	PM3	north	183.5	1.08	44.71	5.8	0.03	1264.0
2696.79	TXd_TXe	TX_up	Liwu	PM3	north	183.5	1.52	44.71	5.8	0.03	1264.0
2699.56	TXd_TXe	TX_up	Liwu	PM3	north	183.5	2.63	44.71	5.8	0.03	1264.0
2703.84	TXd_TXe	TX_up	Liwu	PM3	north	183.5	4.86	44.71	5.8	0.03	1264.0
2706.41	TXd_TXe	TX_up	Liwu	PM3	north	183.5	1.69	44.71	5.8	0.03	1264.0
2707.21	TXd_TXe	TX_up	Liwu	PM3	north	183.5	1.33	44.71	5.8	0.03	1264.0
2707.62	TXd_TXe	TX_up	Liwu	PM3	north	183.5	1.49	44.71	5.8	0.03	1264.0
2709.23	TXd_TXe	TX_up	Liwu	PM3	north	183.5	2.53	44.71	5.8	0.03	1264.0
2710.18	TXd_TXe	TX_up	Liwu	PM3	north	183.51	1.94	46.92	5.34	0.03	1194.0
2710.3	TXd_TXe	TX_up	Liwu	PM3	north	183.51	2.37	46.92	5.34	0.03	1194.0
2714.24	TXd_TXe	TX_up	Liwu	PM3	north	183.51	1.09	46.92	5.34	0.03	1194.0
2726.92	TXd_TXe	TX_up	Liwu	PM3	north	183.51	1.49	46.92	5.34	0.03	1194.0
2730.0	TXd_TXe	TX_up	Liwu	PM3	north	183.51	1.35	46.92	5.34	0.03	1194.0
2730.08	TXd_TXe	TX_up	Liwu	PM3	north	183.52	2.01	47.55	3.9	0.03	920.0
2736.84	TXd_TXe	TX_up	Liwu	PM3	north	183.52	1.67	47.55	3.9	0.03	920.0
2737.9	TXd_TXe	TX_up	Liwu	PM3	north	183.52	1.29	47.55	3.9	0.03	920.0
2738.05	TXd_TXe	TX_up	Liwu	PM3	north	183.52	1.66	47.55	3.9	0.03	920.0
2740.99	TXd_TXe	TX_up	Liwu	PM3	north	183.52	1.27	47.55	3.9	0.03	920.0
2741.66	TXd_TXe	TX_up	Liwu	PM3	north	183.52	1.15	47.55	3.9	0.03	920.0
2745.37	TXd_TXe	TX_up	Liwu	PM3	north	183.52	1.31	47.55	3.9	0.03	920.0
2746.94	TXd_TXe	TX_up	Liwu	PM3	north	183.52	1.31	47.55	3.9	0.03	920.0
2750.46	TXd_TXe	TX_up	Liwu	PM3	north	183.55	1.7	45.25	2.31	0.03	576.0
2752.56	TXd_TXe	TX_up	Liwu	PM3	north	183.55	1.28	45.25	2.31	0.03	576.0
2796.15	TXd_TXe	TX_up	Liwu	PM3	north	183.55	1.37	39.13	4.74	0.03	1047.0
2796.16	TXd_TXe	TX_up	Liwu	PM3	north	183.55	2.0	39.13	4.74	0.03	1047.0
2803.45	TXd_TXe	TX_up	Liwu	PM3	north	183.55	1.08	39.13	4.74	0.03	1047.0
2805.28	TXd_TXe	TX_up	Liwu	PM3	north	183.55	1.87	39.13	4.74	0.03	1047.0
2807.64	TXd_TXe	TX_up	Liwu	PM3	north	183.55	1.06	39.13	4.74	0.03	1047.0
2808.72	TXd_TXe	TX_up	Liwu	PM3	north	183.55	2.25	39.13	4.74	0.03	1047.0
2808.9	TXd_TXe	TX_up	Liwu	PM3	north	183.55	6.4	39.13	4.74	0.03	1047.0
2809.35	TXd_TXe	TX_up	Liwu	PM3	north	183.55	2.39	39.13	4.74	0.03	1047.0
2810.65	TXd_TXe	TX_up	Liwu	PM3	north	183.56	2.49	41.32	5.44	0.03	1181.0
2812.24	TXd_TXe	TX_up	Liwu	PM3	north	183.56	3.37	41.32	5.44	0.03	1181.0
2814.23	TXd_TXe	TX_up	Liwu	PM3	north	183.56	1.97	41.32	5.44	0.03	1181.0
2819.23	TXd_TXe	TX_up	Liwu	PM3	north	183.56	1.0	41.32	5.44	0.03	1181.0
2820.33	TXd_TXe	TX_up	Liwu	PM3	north	183.56	1.26	41.32	5.44	0.03	1181.0
2828.24	TXd_TXe	TX_up	Liwu	PM3	north	183.56	1.57	41.32	5.44	0.03	1181.0
2828.82	TXd_TXe	TX_up	Liwu	PM3	north	183.56	1.61	41.32	5.44	0.03	1181.0
2829.01	TXd_TXe	TX_up	Liwu	PM3	north	183.56	1.8	41.32	5.44	0.03	1181.0
2833.23	TXd_TXe	TX_up	Liwu	PM3	north	183.57	1.13	43.73	4.06	0.03	939.0
2834.1	TXd_TXe	TX_up	Liwu	PM3	north	183.57	1.26	43.73	4.06	0.03	939.0
2834.11	TXd_TXe	TX_up	Liwu	PM3	north	183.57	1.82	43.73	4.06	0.03	939.0
2835.94	TXd_TXe	TX_up	Liwu	PM3	north	183.57	1.04	43.73	4.06	0.03	939.0
2836.25	TXd_TXe	TX_up	Liwu	PM3	north	183.57	1.83	43.73	4.06	0.03	939.0
2839.59	TXd_TXe	TX_up	Liwu	PM3	north	183.57	1.36	43.73	4.06	0.03	939.0
2840.4	TXd_TXe	TX_up	Liwu	PM3	north	183.57	2.1	43.73	4.06	0.03	939.0
2840.48	TXd_TXe	TX_up	Liwu	PM3	north	183.57	1.14	43.73	4.06	0.03	939.0
2841.06	TXd_TXe	TX_up	Liwu	PM3	north	183.57	1.07	43.73	4.06	0.03	939.0
2841.68	TXd_TXe	TX_up	Liwu	PM3	north	183.57	1.75	43.73	4.06	0.03	939.0
2841.88	TXd_TXe	TX_up	Liwu	PM3	north	183.57	1.71	43.73	4.06	0.03	939.0
2845.59	TXd_TXe	TX_up	Liwu	PM3	north	183.57	1.8	43.73	4.06	0.03	939.0
2845.84	TXd_TXe	TX_up	Liwu	PM3	north	183.57	1.05	43.73	4.06	0.03	939.0
2845.99	TXd_TXe	TX_up	Liwu	PM3	north	183.57	1.04	43.73	4.06	0.03	939.0
2848.03	TXd_TXe	TX_up	Liwu	PM3	north	183.57	2.28	43.73	4.06	0.03	939.0
2848.28	TXd_TXe	TX_up	Liwu	PM3	north	183.57	1.4	43.73	4.06	0.03	939.0
2849.2	TXd_TXe	TX_up	Liwu	PM3	north	183.57	1.51	43.73	4.06	0.03	939.0
2850.4	TXd_TXe	TX_up	Liwu	PM3	north	183.57	4.47	45.59	5.13	0.03	1150.0
2850.47	TXd_TXe	TX_up	Liwu	PM3	north	183.57	1.19	45.59	5.13	0.03	1150.0
2850.78	TXd_TXe	TX_up	Liwu	PM3	north	183.57	1.31	45.59	5.13	0.03	1150.0
2851.36	TXd_TXe	TX_up	Liwu	PM3	north	183.57	1.1	45.59	5.13	0.03	1150.0
2851.62	TXd_TXe	TX_up	Liwu	PM3	north	183.57	1.18	45.59	5.13	0.03	1150.0
2852.03	TXd_TXe	TX_up	Liwu	PM3	north	183.57	1.11	45.59	5.13	0.03	1150.0
2854.05	TXd_TXe	TX_up	Liwu	PM3	north	183.57	4.85	45.59	5.13	0.03	1150.0
2854.84	TXd_TXe	TX_up	Liwu	PM3	north	183.57	1.06	45.59	5.13	0.03	1150.0
2857.74	TXd_TXe	TX_up	Liwu	PM3	north	183.57	1.41	45.59	5.13	0.03	1150.0
2858.53	TXd_TXe	TX_up	Liwu	PM3	north	183.57	1.83	45.59	5.13	0.03	1150.0
2864.06	TXd_TXe	TX_up	Liwu	PM3	north	183.57	1.01	45.59	5.13	0.03	1150.0
2864.22	TXd_TXe	TX_up	Liwu	PM3	north	183.57	1.62	45.59	5.13	0.03	1150.0
2867.78	TXd_TXe	TX_up	Liwu	PM3	north	183.57	1.15	45.59	5.13	0.03	1150.0
2869.22	TXd_TXe	TX_up	Liwu	PM3	north	183.57	1.52	45.59	5.13	0.03	1150.0
2891.02	TXd_TXe	TX_up	Liwu	PM3	north	183.58	1.24	51.7	7.77	0.03	1639.0
2895.39	TXd_TXe	TX_up	Liwu	PM3	north	183.58	1.09	51.7	7.77	0.03	1639.0
2896.41	TXd_TXe	TX_up	Liwu	PM3	north	183.58	1.52	51.7	7.77	0.03	1639.0
2898.27	TXd_TXe	TX_up	Liwu	PM3	north	183.58	1.1	51.7	7.77	0.03	1639.0
2899.09	TXd_TXe	TX_up	Liwu	PM3	north	183.58	1.33	51.7	7.77	0.03	1639.0
0.0	TXc_TXd	TX_ds	Liwu	PM3	north	181.67	2.3	22.84	13.5	0.04	2122.0
0.0	TXc_TXd	TX_ds	Liwu	PM3	north	181.67	8.9	22.84	13.5	0.04	2122.0
0.0	TXc_TXd	TX_ds	Liwu	PM3	north	181.67	4.88	22.84	13.5	0.04	2122.0
0.0	TXc_TXd	TX_ds	Liwu	PM3	north	181.67	2.95	22.84	13.5	0.04	2122.0
0.0	TXc_TXd	TX_ds	Liwu	PM3	north	181.67	2.37	22.84	13.5	0.04	2122.0
0.0	TXc_TXd	TX_ds	Liwu	PM3	north	181.67	2.68	22.84	13.5	0.04	2122.0
0.0	TXc_TXd	TX_ds	Liwu	PM3	north	181.67	1.98	22.84	13.5	0.04	2122.0
0.0	TXc_TXd	TX_ds	Liwu	PM3	north	181.67	1.61	22.84	13.5	0.04	2122.0
0.0	TXc_TXd	TX_ds	Liwu	PM3	north	181.67	1.8	22.84	13.5	0.04	2122.0
0.0	TXc_TXd	TX_ds	Liwu	PM3	north	181.67	1.12	22.84	13.5	0.04	2122.0
0.0	TXc_TXd	TX_ds	Liwu	PM3	north	181.67	1.58	22.84	13.5	0.04	2122.0
26.15	TXc_TXd	TX_ds	Liwu	PM3	north	181.67	2.01	22.84	13.5	0.04	2122.0
57.33	TXc_TXd	TX_ds	Liwu	PM3	north	181.71	1.18	41.38	13.71	0.04	2828.0
112.74	TXc_TXd	TX_ds	Liwu	PM3	north	181.73	1.76	32.51	10.41	0.04	2176.0
114.42	TXc_TXd	TX_ds	Liwu	PM3	north	181.73	1.09	32.51	10.41	0.04	2176.0
115.15	TXc_TXd	TX_ds	Liwu	PM3	north	181.73	1.37	32.51	10.41	0.04	2176.0
116.37	TXc_TXd	TX_ds	Liwu	PM3	north	181.73	2.14	32.51	10.41	0.04	2176.0
117.25	TXc_TXd	TX_ds	Liwu	PM3	north	181.73	1.87	32.51	10.41	0.04	2176.0
119.02	TXc_TXd	TX_ds	Liwu	PM3	north	181.73	1.26	32.51	10.41	0.04	2176.0
120.14	TXc_TXd	TX_ds	Liwu	PM3	north	181.73	1.2	32.51	10.41	0.04	2176.0
121.7	TXc_TXd	TX_ds	Liwu	PM3	north	181.73	1.12	32.51	10.41	0.04	2176.0
187.48	TXd_TXe	TX_ds	Liwu	PM3	north	183.48	1.76	40.13	8.86	0.03	1686.0
241.14	TXd_TXe	TX_ds	Liwu	PM3	north	183.49	2.01	37.01	6.66	0.03	1343.0
241.23	TXd_TXe	TX_ds	Liwu	PM3	north	183.49	1.19	37.01	6.66	0.03	1343.0
249.29	TXd_TXe	TX_ds	Liwu	PM3	north	183.49	1.22	37.01	6.66	0.03	1343.0
264.2	TXd_TXe	TX_ds	Liwu	PM3	north	183.5	1.18	41.28	7.27	0.03	1476.0
264.87	TXd_TXe	TX_ds	Liwu	PM3	north	183.5	1.14	41.28	7.27	0.03	1476.0
265.3	TXd_TXe	TX_ds	Liwu	PM3	north	183.5	1.69	41.28	7.27	0.03	1476.0
265.83	TXd_TXe	TX_ds	Liwu	PM3	north	183.5	1.49	41.28	7.27	0.03	1476.0
266.88	TXd_TXe	TX_ds	Liwu	PM3	north	183.5	1.48	41.28	7.27	0.03	1476.0
267.54	TXd_TXe	TX_ds	Liwu	PM3	north	183.5	1.78	41.28	7.27	0.03	1476.0
269.74	TXd_TXe	TX_ds	Liwu	PM3	north	183.5	5.48	41.28	7.27	0.03	1476.0
272.63	TXd_TXe	TX_ds	Liwu	PM3	north	183.5	1.57	47.55	9.6	0.03	1876.0
273.78	TXd_TXe	TX_ds	Liwu	PM3	north	183.5	2.14	47.55	9.6	0.03	1876.0
274.34	TXd_TXe	TX_ds	Liwu	PM3	north	183.5	1.51	47.55	9.6	0.03	1876.0
275.04	TXd_TXe	TX_ds	Liwu	PM3	north	183.5	1.08	47.55	9.6	0.03	1876.0
277.57	TXd_TXe	TX_ds	Liwu	PM3	north	183.5	1.52	47.55	9.6	0.03	1876.0
280.37	TXd_TXe	TX_ds	Liwu	PM3	north	183.5	2.63	47.55	9.6	0.03	1876.0
284.26	TXd_TXe	TX_ds	Liwu	PM3	north	183.5	4.86	47.55	9.6	0.03	1876.0
284.59	TXd_TXe	TX_ds	Liwu	PM3	north	183.5	1.33	47.55	9.6	0.03	1876.0
285.1	TXd_TXe	TX_ds	Liwu	PM3	north	183.5	1.69	47.55	9.6	0.03	1876.0
285.89	TXd_TXe	TX_ds	Liwu	PM3	north	183.5	1.49	47.55	9.6	0.03	1876.0
286.83	TXd_TXe	TX_ds	Liwu	PM3	north	183.5	2.53	47.55	9.6	0.03	1876.0
288.32	TXd_TXe	TX_ds	Liwu	PM3	north	183.5	1.94	47.55	9.6	0.03	1876.0
291.35	TXd_TXe	TX_ds	Liwu	PM3	north	183.51	2.37	48.53	8.08	0.03	1663.0
293.95	TXd_TXe	TX_ds	Liwu	PM3	north	183.51	1.09	48.53	8.08	0.03	1663.0
307.44	TXd_TXe	TX_ds	Liwu	PM3	north	183.51	1.49	48.53	8.08	0.03	1663.0
310.51	TXd_TXe	TX_ds	Liwu	PM3	north	183.52	2.01	46.89	7.88	0.03	1619.0
310.54	TXd_TXe	TX_ds	Liwu	PM3	north	183.52	1.35	46.89	7.88	0.03	1619.0
316.82	TXd_TXe	TX_ds	Liwu	PM3	north	183.52	1.67	46.89	7.88	0.03	1619.0
318.12	TXd_TXe	TX_ds	Liwu	PM3	north	183.52	1.29	46.89	7.88	0.03	1619.0
318.12	TXd_TXe	TX_ds	Liwu	PM3	north	183.52	1.66	46.89	7.88	0.03	1619.0
319.71	TXd_TXe	TX_ds	Liwu	PM3	north	183.52	1.27	46.89	7.88	0.03	1619.0
321.41	TXd_TXe	TX_ds	Liwu	PM3	north	183.52	1.15	46.89	7.88	0.03	1619.0
323.55	TXd_TXe	TX_ds	Liwu	PM3	north	183.52	1.31	46.89	7.88	0.03	1619.0
328.32	TXd_TXe	TX_ds	Liwu	PM3	north	183.52	1.31	46.89	7.88	0.03	1619.0
330.22	TXd_TXe	TX_ds	Liwu	PM3	north	183.55	1.7	45.51	7.88	0.03	1606.0
333.22	TXd_TXe	TX_ds	Liwu	PM3	north	183.55	1.28	45.51	7.88	0.03	1606.0
376.36	TXd_TXe	TX_ds	Liwu	PM3	north	183.55	1.37	39.61	4.28	0.03	967.0
376.45	TXd_TXe	TX_ds	Liwu	PM3	north	183.55	2.0	39.61	4.28	0.03	967.0
384.77	TXd_TXe	TX_ds	Liwu	PM3	north	183.55	1.08	39.61	4.28	0.03	967.0
386.59	TXd_TXe	TX_ds	Liwu	PM3	north	183.55	1.87	39.61	4.28	0.03	967.0
389.03	TXd_TXe	TX_ds	Liwu	PM3	north	183.55	1.06	39.61	4.28	0.03	967.0
389.52	TXd_TXe	TX_ds	Liwu	PM3	north	183.55	6.4	39.61	4.28	0.03	967.0
389.75	TXd_TXe	TX_ds	Liwu	PM3	north	183.55	2.25	39.61	4.28	0.03	967.0
390.13	TXd_TXe	TX_ds	Liwu	PM3	north	183.56	2.49	39.43	5.24	0.03	1135.0
390.52	TXd_TXe	TX_ds	Liwu	PM3	north	183.56	2.39	39.43	5.24	0.03	1135.0
393.93	TXd_TXe	TX_ds	Liwu	PM3	north	183.56	3.37	39.43	5.24	0.03	1135.0
396.09	TXd_TXe	TX_ds	Liwu	PM3	north	183.56	1.97	39.43	5.24	0.03	1135.0
400.68	TXd_TXe	TX_ds	Liwu	PM3	north	183.56	1.0	39.43	5.24	0.03	1135.0
401.43	TXd_TXe	TX_ds	Liwu	PM3	north	183.56	1.26	39.43	5.24	0.03	1135.0
407.34	TXd_TXe	TX_ds	Liwu	PM3	north	183.56	1.57	39.43	5.24	0.03	1135.0
408.84	TXd_TXe	TX_ds	Liwu	PM3	north	183.56	1.61	39.43	5.24	0.03	1135.0
409.72	TXd_TXe	TX_ds	Liwu	PM3	north	183.56	1.8	39.43	5.24	0.03	1135.0
413.69	TXd_TXe	TX_ds	Liwu	PM3	north	183.57	1.13	41.97	5.51	0.03	1198.0
414.53	TXd_TXe	TX_ds	Liwu	PM3	north	183.57	1.82	41.97	5.51	0.03	1198.0
414.7	TXd_TXe	TX_ds	Liwu	PM3	north	183.57	1.26	41.97	5.51	0.03	1198.0
416.38	TXd_TXe	TX_ds	Liwu	PM3	north	183.57	1.04	41.97	5.51	0.03	1198.0
416.73	TXd_TXe	TX_ds	Liwu	PM3	north	183.57	1.83	41.97	5.51	0.03	1198.0
419.99	TXd_TXe	TX_ds	Liwu	PM3	north	183.57	1.36	41.97	5.51	0.03	1198.0
420.86	TXd_TXe	TX_ds	Liwu	PM3	north	183.57	1.14	41.97	5.51	0.03	1198.0
420.87	TXd_TXe	TX_ds	Liwu	PM3	north	183.57	2.1	41.97	5.51	0.03	1198.0
421.68	TXd_TXe	TX_ds	Liwu	PM3	north	183.57	1.07	41.97	5.51	0.03	1198.0
422.27	TXd_TXe	TX_ds	Liwu	PM3	north	183.57	1.75	41.97	5.51	0.03	1198.0
422.48	TXd_TXe	TX_ds	Liwu	PM3	north	183.57	1.71	41.97	5.51	0.03	1198.0
424.72	TXd_TXe	TX_ds	Liwu	PM3	north	183.57	1.05	41.97	5.51	0.03	1198.0
426.8	TXd_TXe	TX_ds	Liwu	PM3	north	183.57	1.8	41.97	5.51	0.03	1198.0
427.17	TXd_TXe	TX_ds	Liwu	PM3	north	183.57	2.28	41.97	5.51	0.03	1198.0
427.52	TXd_TXe	TX_ds	Liwu	PM3	north	183.57	1.51	41.97	5.51	0.03	1198.0
428.9	TXd_TXe	TX_ds	Liwu	PM3	north	183.57	1.04	41.97	5.51	0.03	1198.0
430.26	TXd_TXe	TX_ds	Liwu	PM3	north	183.57	1.11	48.19	7.27	0.03	1532.0
430.47	TXd_TXe	TX_ds	Liwu	PM3	north	183.57	1.4	48.19	7.27	0.03	1532.0
431.75	TXd_TXe	TX_ds	Liwu	PM3	north	183.57	1.19	48.19	7.27	0.03	1532.0
432.69	TXd_TXe	TX_ds	Liwu	PM3	north	183.57	1.31	48.19	7.27	0.03	1532.0
433.02	TXd_TXe	TX_ds	Liwu	PM3	north	183.57	1.1	48.19	7.27	0.03	1532.0
433.51	TXd_TXe	TX_ds	Liwu	PM3	north	183.57	4.47	48.19	7.27	0.03	1532.0
434.21	TXd_TXe	TX_ds	Liwu	PM3	north	183.57	1.18	48.19	7.27	0.03	1532.0
435.19	TXd_TXe	TX_ds	Liwu	PM3	north	183.57	4.85	48.19	7.27	0.03	1532.0
436.58	TXd_TXe	TX_ds	Liwu	PM3	north	183.57	1.06	48.19	7.27	0.03	1532.0
440.02	TXd_TXe	TX_ds	Liwu	PM3	north	183.57	1.41	48.19	7.27	0.03	1532.0
440.51	TXd_TXe	TX_ds	Liwu	PM3	north	183.57	1.83	48.19	7.27	0.03	1532.0
442.9	TXd_TXe	TX_ds	Liwu	PM3	north	183.57	1.62	48.19	7.27	0.03	1532.0
446.46	TXd_TXe	TX_ds	Liwu	PM3	north	183.57	1.01	48.19	7.27	0.03	1532.0
449.61	TXd_TXe	TX_ds	Liwu	PM3	north	183.57	1.15	48.19	7.27	0.03	1532.0
451.48	TXd_TXe	TX_ds	Liwu	PM3	north	183.58	1.52	45.56	5.62	0.03	1237.0
471.48	TXd_TXe	TX_ds	Liwu	PM3	north	183.58	1.24	49.91	5.49	0.03	1234.0
475.14	TXd_TXe	TX_ds	Liwu	PM3	north	183.58	1.09	49.91	5.49	0.03	1234.0
475.25	TXd_TXe	TX_ds	Liwu	PM3	north	183.58	1.52	49.91	5.49	0.03	1234.0
477.39	TXd_TXe	TX_ds	Liwu	PM3	north	183.58	1.1	49.91	5.49	0.03	1234.0
478.08	TXd_TXe	TX_ds	Liwu	PM3	north	183.58	1.33	49.91	5.49	0.03	1234.0
53.0	TC_0_TCa	TC	Liwu	PM3	north	15.85	2.14	76.67	26.54	0.14	21516.0
54.69	TC_0_TCa	TC	Liwu	PM3	north	15.85	2.01	76.67	26.54	0.14	21516.0
62.25	TC_0_TCa	TC	Liwu	PM3	north	15.85	3.7	76.67	26.54	0.14	21516.0
72.81	TC_0_TCa	TC	Liwu	PM3	north	15.87	1.87	84.19	16.96	0.14	16589.0
73.01	TC_0_TCa	TC	Liwu	PM3	north	15.87	1.88	84.19	16.96	0.14	16589.0
73.75	TC_0_TCa	TC	Liwu	PM3	north	15.87	2.91	84.19	16.96	0.14	16589.0
74.56	TC_0_TCa	TC	Liwu	PM3	north	15.87	2.63	84.19	16.96	0.14	16589.0
74.7	TC_0_TCa	TC	Liwu	PM3	north	15.87	3.32	84.19	16.96	0.14	16589.0
76.16	TC_0_TCa	TC	Liwu	PM3	north	15.87	1.64	84.19	16.96	0.14	16589.0
77.05	TC_0_TCa	TC	Liwu	PM3	north	15.87	5.76	84.19	16.96	0.14	16589.0
78.78	TC_0_TCa	TC	Liwu	PM3	north	15.87	2.04	84.19	16.96	0.14	16589.0
81.47	TC_0_TCa	TC	Liwu	PM3	north	15.87	2.23	84.19	16.96	0.14	16589.0
82.88	TC_0_TCa	TC	Liwu	PM3	north	15.87	3.45	84.19	16.96	0.14	16589.0
83.0	TC_0_TCa	TC	Liwu	PM3	north	15.87	9.27	84.19	16.96	0.14	16589.0
86.09	TC_0_TCa	TC	Liwu	PM3	north	15.87	2.31	84.19	16.96	0.14	16589.0
87.82	TC_0_TCa	TC	Liwu	PM3	north	15.87	1.11	84.19	16.96	0.14	16589.0
88.57	TC_0_TCa	TC	Liwu	PM3	north	15.87	1.67	84.19	16.96	0.14	16589.0
88.78	TC_0_TCa	TC	Liwu	PM3	north	15.87	2.21	84.19	16.96	0.14	16589.0
89.74	TC_0_TCa	TC	Liwu	PM3	north	15.87	1.52	84.19	16.96	0.14	16589.0
90.03	TC_0_TCa	TC	Liwu	PM3	north	15.9	3.18	64.59	7.06	0.14	7948.0
90.37	TC_0_TCa	TC	Liwu	PM3	north	15.9	1.15	64.59	7.06	0.14	7948.0
90.42	TC_0_TCa	TC	Liwu	PM3	north	15.9	3.1	64.59	7.06	0.14	7948.0
91.76	TC_0_TCa	TC	Liwu	PM3	north	15.9	2.74	64.59	7.06	0.14	7948.0
91.8	TC_0_TCa	TC	Liwu	PM3	north	15.9	1.09	64.59	7.06	0.14	7948.0
92.52	TC_0_TCa	TC	Liwu	PM3	north	15.9	3.46	64.59	7.06	0.14	7948.0
92.86	TC_0_TCa	TC	Liwu	PM3	north	15.9	2.22	64.59	7.06	0.14	7948.0
93.52	TC_0_TCa	TC	Liwu	PM3	north	15.9	3.51	64.59	7.06	0.14	7948.0
94.86	TC_0_TCa	TC	Liwu	PM3	north	15.9	1.23	64.59	7.06	0.14	7948.0
95.0	TC_0_TCa	TC	Liwu	PM3	north	15.9	1.11	64.59	7.06	0.14	7948.0
95.51	TC_0_TCa	TC	Liwu	PM3	north	15.9	1.14	64.59	7.06	0.14	7948.0
97.49	TC_0_TCa	TC	Liwu	PM3	north	15.9	4.02	64.59	7.06	0.14	7948.0
98.15	TC_0_TCa	TC	Liwu	PM3	north	15.9	1.23	64.59	7.06	0.14	7948.0
99.74	TC_0_TCa	TC	Liwu	PM3	north	15.9	5.07	64.59	7.06	0.14	7948.0
99.98	TC_0_TCa	TC	Liwu	PM3	north	15.9	5.72	64.59	7.06	0.14	7948.0
100.35	TC_0_TCa	TC	Liwu	PM3	north	15.9	2.16	64.59	7.06	0.14	7948.0
100.73	TC_0_TCa	TC	Liwu	PM3	north	15.9	2.23	64.59	7.06	0.14	7948.0
100.94	TC_0_TCa	TC	Liwu	PM3	north	15.9	3.51	64.59	7.06	0.14	7948.0
101.62	TC_0_TCa	TC	Liwu	PM3	north	15.9	1.27	64.59	7.06	0.14	7948.0
101.62	TC_0_TCa	TC	Liwu	PM3	north	15.9	1.17	64.59	7.06	0.14	7948.0
101.66	TC_0_TCa	TC	Liwu	PM3	north	15.9	1.31	64.59	7.06	0.14	7948.0
101.8	TC_0_TCa	TC	Liwu	PM3	north	15.9	1.22	64.59	7.06	0.14	7948.0
102.83	TC_0_TCa	TC	Liwu	PM3	north	15.9	2.57	64.59	7.06	0.14	7948.0
103.2	TC_0_TCa	TC	Liwu	PM3	north	15.9	1.83	64.59	7.06	0.14	7948.0
103.66	TC_0_TCa	TC	Liwu	PM3	north	15.9	3.9	64.59	7.06	0.14	7948.0
104.36	TC_0_TCa	TC	Liwu	PM3	north	15.9	1.13	64.59	7.06	0.14	7948.0
104.38	TC_0_TCa	TC	Liwu	PM3	north	15.9	1.01	64.59	7.06	0.14	7948.0
105.17	TC_0_TCa	TC	Liwu	PM3	north	15.9	1.46	64.59	7.06	0.14	7948.0
105.34	TC_0_TCa	TC	Liwu	PM3	north	15.9	2.22	64.59	7.06	0.14	7948.0
105.43	TC_0_TCa	TC	Liwu	PM3	north	15.9	1.73	64.59	7.06	0.14	7948.0
106.07	TC_0_TCa	TC	Liwu	PM3	north	15.9	1.08	64.59	7.06	0.14	7948.0
106.07	TC_0_TCa	TC	Liwu	PM3	north	15.9	4.05	64.59	7.06	0.14	7948.0
106.65	TC_0_TCa	TC	Liwu	PM3	north	15.9	1.42	64.59	7.06	0.14	7948.0
106.68	TC_0_TCa	TC	Liwu	PM3	north	15.9	1.42	64.59	7.06	0.14	7948.0
107.01	TC_0_TCa	TC	Liwu	PM3	north	15.9	1.53	64.59	7.06	0.14	7948.0
107.85	TC_0_TCa	TC	Liwu	PM3	north	15.9	1.21	64.59	7.06	0.14	7948.0
107.88	TC_0_TCa	TC	Liwu	PM3	north	15.9	1.07	64.59	7.06	0.14	7948.0
108.25	TC_0_TCa	TC	Liwu	PM3	north	15.9	3.61	64.59	7.06	0.14	7948.0
108.71	TC_0_TCa	TC	Liwu	PM3	north	15.9	1.26	64.59	7.06	0.14	7948.0
110.06	TC_0_TCa	TC	Liwu	PM3	north	15.9	1.89	49.32	8.9	0.14	8972.0
110.27	TC_0_TCa	TC	Liwu	PM3	north	15.9	1.21	49.32	8.9	0.14	8972.0
110.38	TC_0_TCa	TC	Liwu	PM3	north	15.9	2.01	49.32	8.9	0.14	8972.0
110.43	TC_0_TCa	TC	Liwu	PM3	north	15.9	2.35	49.32	8.9	0.14	8972.0
110.55	TC_0_TCa	TC	Liwu	PM3	north	15.9	4.27	49.32	8.9	0.14	8972.0
110.59	TC_0_TCa	TC	Liwu	PM3	north	15.9	1.5	49.32	8.9	0.14	8972.0
110.62	TC_0_TCa	TC	Liwu	PM3	north	15.9	1.46	49.32	8.9	0.14	8972.0
110.81	TC_0_TCa	TC	Liwu	PM3	north	15.9	1.23	49.32	8.9	0.14	8972.0
111.59	TC_0_TCa	TC	Liwu	PM3	north	15.9	1.09	49.32	8.9	0.14	8972.0
111.95	TC_0_TCa	TC	Liwu	PM3	north	15.9	1.74	49.32	8.9	0.14	8972.0
112.31	TC_0_TCa	TC	Liwu	PM3	north	15.9	1.18	49.32	8.9	0.14	8972.0
112.37	TC_0_TCa	TC	Liwu	PM3	north	15.9	1.44	49.32	8.9	0.14	8972.0
112.75	TC_0_TCa	TC	Liwu	PM3	north	15.9	1.13	49.32	8.9	0.14	8972.0
112.87	TC_0_TCa	TC	Liwu	PM3	north	15.9	1.16	49.32	8.9	0.14	8972.0
114.0	TC_0_TCa	TC	Liwu	PM3	north	15.9	1.0	49.32	8.9	0.14	8972.0
114.87	TC_0_TCa	TC	Liwu	PM3	north	15.9	2.08	49.32	8.9	0.14	8972.0
114.91	TC_0_TCa	TC	Liwu	PM3	north	15.9	2.03	49.32	8.9	0.14	8972.0
114.91	TC_0_TCa	TC	Liwu	PM3	north	15.9	1.83	49.32	8.9	0.14	8972.0
115.13	TC_0_TCa	TC	Liwu	PM3	north	15.9	1.44	49.32	8.9	0.14	8972.0
116.64	TC_0_TCa	TC	Liwu	PM3	north	15.9	1.25	49.32	8.9	0.14	8972.0
117.49	TC_0_TCa	TC	Liwu	PM3	north	15.9	1.65	49.32	8.9	0.14	8972.0
118.02	TC_0_TCa	TC	Liwu	PM3	north	15.9	1.2	49.32	8.9	0.14	8972.0
118.06	TC_0_TCa	TC	Liwu	PM3	north	15.9	1.5	49.32	8.9	0.14	8972.0
118.19	TC_0_TCa	TC	Liwu	PM3	north	15.9	1.42	49.32	8.9	0.14	8972.0
118.43	TC_0_TCa	TC	Liwu	PM3	north	15.9	1.0	49.32	8.9	0.14	8972.0
118.6	TC_0_TCa	TC	Liwu	PM3	north	15.9	3.33	49.32	8.9	0.14	8972.0
119.86	TC_0_TCa	TC	Liwu	PM3	north	15.9	1.57	49.32	8.9	0.14	8972.0
120.41	TC_0_TCa	TC	Liwu	PM3	north	15.9	1.31	49.32	8.9	0.14	8972.0
120.64	TC_0_TCa	TC	Liwu	PM3	north	15.9	2.14	49.32	8.9	0.14	8972.0
120.85	TC_0_TCa	TC	Liwu	PM3	north	15.9	1.6	49.32	8.9	0.14	8972.0
121.98	TC_0_TCa	TC	Liwu	PM3	north	15.9	1.09	49.32	8.9	0.14	8972.0
122.45	TC_0_TCa	TC	Liwu	PM3	north	15.9	1.9	49.32	8.9	0.14	8972.0
122.49	TC_0_TCa	TC	Liwu	PM3	north	15.9	1.53	49.32	8.9	0.14	8972.0
123.97	TC_0_TCa	TC	Liwu	PM3	north	15.9	3.34	49.32	8.9	0.14	8972.0
124.58	TC_0_TCa	TC	Liwu	PM3	north	15.9	3.11	49.32	8.9	0.14	8972.0
124.82	TC_0_TCa	TC	Liwu	PM3	north	15.9	1.43	49.32	8.9	0.14	8972.0
124.88	TC_0_TCa	TC	Liwu	PM3	north	15.9	2.19	49.32	8.9	0.14	8972.0
125.01	TC_0_TCa	TC	Liwu	PM3	north	15.9	3.43	49.32	8.9	0.14	8972.0
127.1	TC_0_TCa	TC	Liwu	PM3	north	15.9	1.4	49.32	8.9	0.14	8972.0
127.47	TC_0_TCa	TC	Liwu	PM3	north	15.9	3.94	49.32	8.9	0.14	8972.0
128.27	TC_0_TCa	TC	Liwu	PM3	north	15.9	3.82	49.32	8.9	0.14	8972.0
129.66	TC_0_TCa	TC	Liwu	PM3	north	15.9	5.65	49.32	8.9	0.14	8972.0
129.71	TC_0_TCa	TC	Liwu	PM3	north	15.9	1.85	49.32	8.9	0.14	8972.0
130.25	TC_0_TCa	TC	Liwu	PM3	north	15.92	4.88	38.41	9.64	0.14	8807.0
130.68	TC_0_TCa	TC	Liwu	PM3	north	15.92	2.38	38.41	9.64	0.14	8807.0
131.07	TC_0_TCa	TC	Liwu	PM3	north	15.92	2.16	38.41	9.64	0.14	8807.0
135.08	TC_0_TCa	TC	Liwu	PM3	north	15.92	5.02	38.41	9.64	0.14	8807.0
139.51	TC_0_TCa	TC	Liwu	PM3	north	15.92	2.7	38.41	9.64	0.14	8807.0
140.29	TC_0_TCa	TC	Liwu	PM3	north	15.92	1.23	38.41	9.64	0.14	8807.0
141.43	TC_0_TCa	TC	Liwu	PM3	north	15.92	1.38	38.41	9.64	0.14	8807.0
146.22	TC_0_TCa	TC	Liwu	PM3	north	15.92	3.95	38.41	9.64	0.14	8807.0
148.16	TC_0_TCa	TC	Liwu	PM3	north	15.92	2.31	38.41	9.64	0.14	8807.0
150.63	TC_0_TCa	TC	Liwu	PM3	north	15.92	1.92	34.59	5.9	0.14	6036.0
150.76	TC_0_TCa	TC	Liwu	PM3	north	15.92	1.42	34.59	5.9	0.14	6036.0
152.62	TC_0_TCa	TC	Liwu	PM3	north	15.92	1.41	34.59	5.9	0.14	6036.0
152.8	TC_0_TCa	TC	Liwu	PM3	north	15.92	1.53	34.59	5.9	0.14	6036.0
155.92	TC_0_TCa	TC	Liwu	PM3	north	15.92	2.02	34.59	5.9	0.14	6036.0
159.84	TC_0_TCa	TC	Liwu	PM3	north	15.92	1.83	34.59	5.9	0.14	6036.0
159.89	TC_0_TCa	TC	Liwu	PM3	north	15.92	7.15	34.59	5.9	0.14	6036.0
163.47	TC_0_TCa	TC	Liwu	PM3	north	15.92	1.31	34.59	5.9	0.14	6036.0
164.08	TC_0_TCa	TC	Liwu	PM3	north	15.92	1.29	34.59	5.9	0.14	6036.0
165.06	TC_0_TCa	TC	Liwu	PM3	north	15.92	1.22	34.59	5.9	0.14	6036.0
166.45	TC_0_TCa	TC	Liwu	PM3	north	15.92	1.51	34.59	5.9	0.14	6036.0
167.39	TC_0_TCa	TC	Liwu	PM3	north	15.92	2.35	34.59	5.9	0.14	6036.0
167.39	TC_0_TCa	TC	Liwu	PM3	north	15.92	1.49	34.59	5.9	0.14	6036.0
167.98	TC_0_TCa	TC	Liwu	PM3	north	15.92	1.55	34.59	5.9	0.14	6036.0
168.4	TC_0_TCa	TC	Liwu	PM3	north	15.92	1.14	34.59	5.9	0.14	6036.0
169.01	TC_0_TCa	TC	Liwu	PM3	north	15.92	1.43	34.59	5.9	0.14	6036.0
169.72	TC_0_TCa	TC	Liwu	PM3	north	15.92	1.33	34.59	5.9	0.14	6036.0
169.99	TC_0_TCa	TC	Liwu	PM3	north	15.92	2.08	34.59	5.9	0.14	6036.0
171.74	TC_0_TCa	TC	Liwu	PM3	north	15.92	3.61	35.57	6.63	0.14	6625.0
176.79	TC_0_TCa	TC	Liwu	PM3	north	15.92	8.55	35.57	6.63	0.14	6625.0
177.95	TC_0_TCa	TC	Liwu	PM3	north	15.92	2.24	35.57	6.63	0.14	6625.0
178.77	TC_0_TCa	TC	Liwu	PM3	north	15.92	3.11	35.57	6.63	0.14	6625.0
179.46	TC_0_TCa	TC	Liwu	PM3	north	15.92	1.86	35.57	6.63	0.14	6625.0
184.81	TC_0_TCa	TC	Liwu	PM3	north	15.92	1.8	35.57	6.63	0.14	6625.0
185.83	TC_0_TCa	TC	Liwu	PM3	north	15.92	2.2	35.57	6.63	0.14	6625.0
186.53	TC_0_TCa	TC	Liwu	PM3	north	15.92	2.11	35.57	6.63	0.14	6625.0
186.66	TC_0_TCa	TC	Liwu	PM3	north	15.92	1.6	35.57	6.63	0.14	6625.0
187.56	TC_0_TCa	TC	Liwu	PM3	north	15.92	1.65	35.57	6.63	0.14	6625.0
188.47	TC_0_TCa	TC	Liwu	PM3	north	15.92	1.28	35.57	6.63	0.14	6625.0
191.4	TC_0_TCa	TC	Liwu	PM3	north	16.22	3.82	42.43	12.26	0.14	10659.0
191.73	TC_0_TCa	TC	Liwu	PM3	north	16.22	1.57	42.43	12.26	0.14	10659.0
191.75	TC_0_TCa	TC	Liwu	PM3	north	16.22	2.36	42.43	12.26	0.14	10659.0
194.58	TC_0_TCa	TC	Liwu	PM3	north	16.22	1.44	42.43	12.26	0.14	10659.0
195.67	TC_0_TCa	TC	Liwu	PM3	north	16.22	1.46	42.43	12.26	0.14	10659.0
196.09	TC_0_TCa	TC	Liwu	PM3	north	16.22	2.07	42.43	12.26	0.14	10659.0
197.71	TC_0_TCa	TC	Liwu	PM3	north	16.22	1.43	42.43	12.26	0.14	10659.0
198.04	TC_0_TCa	TC	Liwu	PM3	north	16.22	1.98	42.43	12.26	0.14	10659.0
198.78	TC_0_TCa	TC	Liwu	PM3	north	16.22	1.33	42.43	12.26	0.14	10659.0
201.69	TC_0_TCa	TC	Liwu	PM3	north	16.22	1.67	42.43	12.26	0.14	10659.0
202.99	TC_0_TCa	TC	Liwu	PM3	north	16.22	8.19	42.43	12.26	0.14	10659.0
221.59	TC_0_TCa	TC	Liwu	PM3	north	16.51	5.55	34.04	9.84	0.14	8554.0
229.13	TC_0_TCa	TC	Liwu	PM3	north	16.51	4.48	34.04	9.84	0.14	8554.0
257.29	TC_0_TCa	TC	Liwu	PM3	north	16.52	1.16	27.61	12.05	0.14	8826.0
258.5	TC_0_TCa	TC	Liwu	PM3	north	16.52	4.74	27.61	12.05	0.14	8826.0
260.86	TC_0_TCa	TC	Liwu	PM3	north	16.52	1.21	27.61	12.05	0.14	8826.0
261.52	TC_0_TCa	TC	Liwu	PM3	north	16.52	1.1	27.61	12.05	0.14	8826.0
263.31	TC_0_TCa	TC	Liwu	PM3	north	16.52	1.06	27.61	12.05	0.14	8826.0
264.43	TC_0_TCa	TC	Liwu	PM3	north	16.52	1.04	27.61	12.05	0.14	8826.0
264.53	TC_0_TCa	TC	Liwu	PM3	north	16.52	1.14	27.61	12.05	0.14	8826.0
265.38	TC_0_TCa	TC	Liwu	PM3	north	16.52	2.16	27.61	12.05	0.14	8826.0
265.99	TC_0_TCa	TC	Liwu	PM3	north	16.52	1.09	27.61	12.05	0.14	8826.0
266.08	TC_0_TCa	TC	Liwu	PM3	north	16.52	1.19	27.61	12.05	0.14	8826.0
266.5	TC_0_TCa	TC	Liwu	PM3	north	16.52	1.18	27.61	12.05	0.14	8826.0
267.27	TC_0_TCa	TC	Liwu	PM3	north	16.52	1.33	27.61	12.05	0.14	8826.0
267.49	TC_0_TCa	TC	Liwu	PM3	north	16.52	1.24	27.61	12.05	0.14	8826.0
267.82	TC_0_TCa	TC	Liwu	PM3	north	16.52	1.0	27.61	12.05	0.14	8826.0
268.37	TC_0_TCa	TC	Liwu	PM3	north	16.52	1.26	27.61	12.05	0.14	8826.0
268.47	TC_0_TCa	TC	Liwu	PM3	north	16.52	4.59	27.61	12.05	0.14	8826.0
268.9	TC_0_TCa	TC	Liwu	PM3	north	16.52	1.99	27.61	12.05	0.14	8826.0
269.43	TC_0_TCa	TC	Liwu	PM3	north	16.52	1.14	27.61	12.05	0.14	8826.0
269.43	TC_0_TCa	TC	Liwu	PM3	north	16.52	1.11	27.61	12.05	0.14	8826.0
269.43	TC_0_TCa	TC	Liwu	PM3	north	16.52	1.4	27.61	12.05	0.14	8826.0
269.97	TC_0_TCa	TC	Liwu	PM3	north	16.52	1.26	27.61	12.05	0.14	8826.0
270.93	TC_0_TCa	TC	Liwu	PM3	north	16.54	1.33	29.56	10.09	0.14	8227.0
270.96	TC_0_TCa	TC	Liwu	PM3	north	16.54	2.08	29.56	10.09	0.14	8227.0
271.1	TC_0_TCa	TC	Liwu	PM3	north	16.54	1.56	29.56	10.09	0.14	8227.0
271.73	TC_0_TCa	TC	Liwu	PM3	north	16.54	2.38	29.56	10.09	0.14	8227.0
272.46	TC_0_TCa	TC	Liwu	PM3	north	16.54	2.14	29.56	10.09	0.14	8227.0
272.78	TC_0_TCa	TC	Liwu	PM3	north	16.54	1.39	29.56	10.09	0.14	8227.0
273.0	TC_0_TCa	TC	Liwu	PM3	north	16.54	1.46	29.56	10.09	0.14	8227.0
273.14	TC_0_TCa	TC	Liwu	PM3	north	16.54	1.1	29.56	10.09	0.14	8227.0
273.81	TC_0_TCa	TC	Liwu	PM3	north	16.54	2.66	29.56	10.09	0.14	8227.0
274.43	TC_0_TCa	TC	Liwu	PM3	north	16.54	1.16	29.56	10.09	0.14	8227.0
274.7	TC_0_TCa	TC	Liwu	PM3	north	16.54	1.51	29.56	10.09	0.14	8227.0
275.02	TC_0_TCa	TC	Liwu	PM3	north	16.54	2.8	29.56	10.09	0.14	8227.0
275.53	TC_0_TCa	TC	Liwu	PM3	north	16.54	1.41	29.56	10.09	0.14	8227.0
275.78	TC_0_TCa	TC	Liwu	PM3	north	16.54	2.7	29.56	10.09	0.14	8227.0
275.78	TC_0_TCa	TC	Liwu	PM3	north	16.54	1.29	29.56	10.09	0.14	8227.0
275.78	TC_0_TCa	TC	Liwu	PM3	north	16.54	1.28	29.56	10.09	0.14	8227.0
275.89	TC_0_TCa	TC	Liwu	PM3	north	16.54	1.67	29.56	10.09	0.14	8227.0
276.68	TC_0_TCa	TC	Liwu	PM3	north	16.54	1.58	29.56	10.09	0.14	8227.0
276.92	TC_0_TCa	TC	Liwu	PM3	north	16.54	2.57	29.56	10.09	0.14	8227.0
277.16	TC_0_TCa	TC	Liwu	PM3	north	16.54	1.31	29.56	10.09	0.14	8227.0
277.31	TC_0_TCa	TC	Liwu	PM3	north	16.54	1.98	29.56	10.09	0.14	8227.0
278.2	TC_0_TCa	TC	Liwu	PM3	north	16.54	1.39	29.56	10.09	0.14	8227.0
278.3	TC_0_TCa	TC	Liwu	PM3	north	16.54	1.47	29.56	10.09	0.14	8227.0
278.93	TC_0_TCa	TC	Liwu	PM3	north	16.54	2.03	29.56	10.09	0.14	8227.0
279.55	TC_0_TCa	TC	Liwu	PM3	north	16.54	3.65	29.56	10.09	0.14	8227.0
282.72	TC_0_TCa	TC	Liwu	PM3	north	16.54	2.52	29.56	10.09	0.14	8227.0
283.2	TC_0_TCa	TC	Liwu	PM3	north	16.54	2.65	29.56	10.09	0.14	8227.0
283.64	TC_0_TCa	TC	Liwu	PM3	north	16.54	2.3	29.56	10.09	0.14	8227.0
285.05	TC_0_TCa	TC	Liwu	PM3	north	16.54	2.58	29.56	10.09	0.14	8227.0
287.23	TC_0_TCa	TC	Liwu	PM3	north	16.54	1.14	29.56	10.09	0.14	8227.0
291.94	TC_0_TCa	TC	Liwu	PM3	north	16.54	6.3	18.05	8.52	0.14	6011.0
341.84	TC_0_TCa	TC	Liwu	PM3	north	16.55	2.0	42.95	21.33	0.14	14682.0
341.95	TC_0_TCa	TC	Liwu	PM3	north	16.55	1.22	42.95	21.33	0.14	14682.0
344.06	TC_0_TCa	TC	Liwu	PM3	north	16.55	4.13	42.95	21.33	0.14	14682.0
345.08	TC_0_TCa	TC	Liwu	PM3	north	16.55	1.42	42.95	21.33	0.14	14682.0
346.2	TC_0_TCa	TC	Liwu	PM3	north	16.55	1.48	42.95	21.33	0.14	14682.0
347.86	TC_0_TCa	TC	Liwu	PM3	north	16.55	1.14	42.95	21.33	0.14	14682.0
349.78	TC_0_TCa	TC	Liwu	PM3	north	16.55	1.63	42.95	21.33	0.14	14682.0
354.44	TC_0_TCa	TC	Liwu	PM3	north	16.62	1.04	32.6	19.38	0.14	12145.0
388.9	TC_0_TCa	TC	Liwu	PM3	north	16.63	4.18	20.42	11.16	0.14	7316.0
392.23	TC_0_TCa	TC	Liwu	PM3	north	16.68	1.99	19.23	11.3	0.14	7126.0
393.59	TC_0_TCa	TC	Liwu	PM3	north	16.68	1.46	19.23	11.3	0.14	7126.0
406.37	TC_0_TCa	TC	Liwu	PM3	north	16.68	1.23	19.23	11.3	0.14	7126.0
409.62	TC_0_TCa	TC	Liwu	PM3	north	16.68	3.37	19.23	11.3	0.14	7126.0
410.14	TC_0_TCa	TC	Liwu	PM3	north	16.68	3.37	24.95	9.42	0.14	7362.0
413.01	TC_0_TCa	TC	Liwu	PM3	north	16.68	1.12	24.95	9.42	0.14	7362.0
414.73	TC_0_TCa	TC	Liwu	PM3	north	16.68	1.71	24.95	9.42	0.14	7362.0
414.89	TC_0_TCa	TC	Liwu	PM3	north	16.68	2.33	24.95	9.42	0.14	7362.0
417.28	TC_0_TCa	TC	Liwu	PM3	north	16.68	1.8	24.95	9.42	0.14	7362.0
418.79	TC_0_TCa	TC	Liwu	PM3	north	16.68	4.83	24.95	9.42	0.14	7362.0
420.66	TC_0_TCa	TC	Liwu	PM3	north	16.68	2.32	24.95	9.42	0.14	7362.0
421.24	TC_0_TCa	TC	Liwu	PM3	north	16.68	1.04	24.95	9.42	0.14	7362.0
422.09	TC_0_TCa	TC	Liwu	PM3	north	16.68	1.98	24.95	9.42	0.14	7362.0
423.12	TC_0_TCa	TC	Liwu	PM3	north	16.68	1.1	24.95	9.42	0.14	7362.0
424.21	TC_0_TCa	TC	Liwu	PM3	north	16.68	1.01	24.95	9.42	0.14	7362.0
424.26	TC_0_TCa	TC	Liwu	PM3	north	16.68	1.29	24.95	9.42	0.14	7362.0
424.47	TC_0_TCa	TC	Liwu	PM3	north	16.68	2.36	24.95	9.42	0.14	7362.0
426.01	TC_0_TCa	TC	Liwu	PM3	north	16.68	1.27	24.95	9.42	0.14	7362.0
426.64	TC_0_TCa	TC	Liwu	PM3	north	16.68	2.09	24.95	9.42	0.14	7362.0
428.78	TC_0_TCa	TC	Liwu	PM3	north	16.68	1.23	24.95	9.42	0.14	7362.0
428.86	TC_0_TCa	TC	Liwu	PM3	north	16.68	1.45	24.95	9.42	0.14	7362.0
429.33	TC_0_TCa	TC	Liwu	PM3	north	16.68	2.12	24.95	9.42	0.14	7362.0
429.36	TC_0_TCa	TC	Liwu	PM3	north	16.68	2.12	24.95	9.42	0.14	7362.0
430.12	TC_0_TCa	TC	Liwu	PM3	north	16.68	1.95	20.04	11.55	0.14	7361.0
430.64	TC_0_TCa	TC	Liwu	PM3	north	16.68	1.58	20.04	11.55	0.14	7361.0
431.19	TC_0_TCa	TC	Liwu	PM3	north	16.68	1.0	20.04	11.55	0.14	7361.0
433.26	TC_0_TCa	TC	Liwu	PM3	north	16.68	2.95	20.04	11.55	0.14	7361.0
434.81	TC_0_TCa	TC	Liwu	PM3	north	16.68	1.17	20.04	11.55	0.14	7361.0
436.89	TC_0_TCa	TC	Liwu	PM3	north	16.68	1.24	20.04	11.55	0.14	7361.0
437.62	TC_0_TCa	TC	Liwu	PM3	north	16.68	1.07	20.04	11.55	0.14	7361.0
438.11	TC_0_TCa	TC	Liwu	PM3	north	16.68	1.32	20.04	11.55	0.14	7361.0
438.52	TC_0_TCa	TC	Liwu	PM3	north	16.68	1.27	20.04	11.55	0.14	7361.0
439.45	TC_0_TCa	TC	Liwu	PM3	north	16.68	1.23	20.04	11.55	0.14	7361.0
439.68	TC_0_TCa	TC	Liwu	PM3	north	16.68	1.38	20.04	11.55	0.14	7361.0
440.21	TC_0_TCa	TC	Liwu	PM3	north	16.68	1.58	20.04	11.55	0.14	7361.0
440.63	TC_0_TCa	TC	Liwu	PM3	north	16.68	2.78	20.04	11.55	0.14	7361.0
442.21	TC_0_TCa	TC	Liwu	PM3	north	16.68	1.88	20.04	11.55	0.14	7361.0
446.53	TC_0_TCa	TC	Liwu	PM3	north	16.68	1.45	20.04	11.55	0.14	7361.0
446.71	TC_0_TCa	TC	Liwu	PM3	north	16.68	1.05	20.04	11.55	0.14	7361.0
451.83	TC_0_TCa	TC	Liwu	PM3	north	16.68	1.55	19.68	7.07	0.14	5643.0
452.64	TC_0_TCa	TC	Liwu	PM3	north	16.68	1.33	19.68	7.07	0.14	5643.0
453.05	TC_0_TCa	TC	Liwu	PM3	north	16.68	1.59	19.68	7.07	0.14	5643.0
453.5	TC_0_TCa	TC	Liwu	PM3	north	16.68	1.31	19.68	7.07	0.14	5643.0
453.94	TC_0_TCa	TC	Liwu	PM3	north	16.68	1.43	19.68	7.07	0.14	5643.0
456.83	TC_0_TCa	TC	Liwu	PM3	north	16.68	4.43	19.68	7.07	0.14	5643.0
481.46	TC_0_TCa	TC	Liwu	PM3	north	16.69	1.59	24.71	14.55	0.14	9167.0
483.17	TC_0_TCa	TC	Liwu	PM3	north	16.69	1.18	24.71	14.55	0.14	9167.0
484.24	TC_0_TCa	TC	Liwu	PM3	north	16.69	2.48	24.71	14.55	0.14	9167.0
488.99	TC_0_TCa	TC	Liwu	PM3	north	16.69	4.94	24.71	14.55	0.14	9167.0
489.87	TC_0_TCa	TC	Liwu	PM3	north	16.69	1.77	24.71	14.55	0.14	9167.0
491.41	TC_0_TCa	TC	Liwu	PM3	north	16.7	1.54	26.7	21.7	0.14	11340.0
493.8	TC_0_TCa	TC	Liwu	PM3	north	16.7	2.59	26.7	21.7	0.14	11340.0
493.89	TC_0_TCa	TC	Liwu	PM3	north	16.7	1.23	26.7	21.7	0.14	11340.0
493.93	TC_0_TCa	TC	Liwu	PM3	north	16.7	1.26	26.7	21.7	0.14	11340.0
496.74	TC_0_TCa	TC	Liwu	PM3	north	16.7	1.11	26.7	21.7	0.14	11340.0
497.27	TC_0_TCa	TC	Liwu	PM3	north	16.7	1.04	26.7	21.7	0.14	11340.0
499.34	TC_0_TCa	TC	Liwu	PM3	north	16.7	1.93	26.7	21.7	0.14	11340.0
499.64	TC_0_TCa	TC	Liwu	PM3	north	16.7	1.37	26.7	21.7	0.14	11340.0
501.53	TC_0_TCa	TC	Liwu	PM3	north	16.7	2.54	26.7	21.7	0.14	11340.0
502.88	TC_0_TCa	TC	Liwu	PM3	north	16.7	1.53	26.7	21.7	0.14	11340.0
503.16	TC_0_TCa	TC	Liwu	PM3	north	16.7	1.58	26.7	21.7	0.14	11340.0
503.98	TC_0_TCa	TC	Liwu	PM3	north	16.7	1.42	26.7	21.7	0.14	11340.0
504.22	TC_0_TCa	TC	Liwu	PM3	north	16.7	1.33	26.7	21.7	0.14	11340.0
504.54	TC_0_TCa	TC	Liwu	PM3	north	16.7	1.12	26.7	21.7	0.14	11340.0
507.25	TC_0_TCa	TC	Liwu	PM3	north	16.7	1.2	26.7	21.7	0.14	11340.0
507.26	TC_0_TCa	TC	Liwu	PM3	north	16.7	1.13	26.7	21.7	0.14	11340.0
508.3	TC_0_TCa	TC	Liwu	PM3	north	16.7	1.07	26.7	21.7	0.14	11340.0
508.81	TC_0_TCa	TC	Liwu	PM3	north	16.7	3.23	26.7	21.7	0.14	11340.0
509.18	TC_0_TCa	TC	Liwu	PM3	north	16.7	1.56	26.7	21.7	0.14	11340.0
510.13	TCa_TCb	TC	Liwu	PM3	north	170.55	2.42	47.95	11.83	0.04	2873.0
510.21	TCa_TCb	TC	Liwu	PM3	north	170.55	1.01	47.95	11.83	0.04	2873.0
510.84	TCa_TCb	TC	Liwu	PM3	north	170.55	1.96	47.95	11.83	0.04	2873.0
513.06	TCa_TCb	TC	Liwu	PM3	north	170.55	2.98	47.95	11.83	0.04	2873.0
590.88	TCa_TCb	TC	Liwu	PM3	north	187.27	1.04	33.22	10.78	0.04	2371.0
594.5	TCa_TCb	TC	Liwu	PM3	north	187.27	2.03	33.22	10.78	0.04	2371.0
594.8	TCa_TCb	TC	Liwu	PM3	north	187.27	1.12	33.22	10.78	0.04	2371.0
597.53	TCa_TCb	TC	Liwu	PM3	north	187.27	1.04	33.22	10.78	0.04	2371.0
598.18	TCa_TCb	TC	Liwu	PM3	north	187.27	1.71	33.22	10.78	0.04	2371.0
599.35	TCa_TCb	TC	Liwu	PM3	north	187.27	4.98	33.22	10.78	0.04	2371.0
600.12	TCa_TCb	TC	Liwu	PM3	north	187.27	1.08	33.22	10.78	0.04	2371.0
600.24	TCa_TCb	TC	Liwu	PM3	north	187.27	1.43	33.22	10.78	0.04	2371.0
600.3	TCa_TCb	TC	Liwu	PM3	north	187.27	2.38	33.22	10.78	0.04	2371.0
602.44	TCa_TCb	TC	Liwu	PM3	north	187.27	2.37	33.22	10.78	0.04	2371.0
605.22	TCa_TCb	TC	Liwu	PM3	north	187.27	2.56	33.22	10.78	0.04	2371.0
606.32	TCa_TCb	TC	Liwu	PM3	north	187.27	1.32	33.22	10.78	0.04	2371.0
606.41	TCa_TCb	TC	Liwu	PM3	north	187.27	2.64	33.22	10.78	0.04	2371.0
606.82	TCa_TCb	TC	Liwu	PM3	north	187.27	4.46	33.22	10.78	0.04	2371.0
607.17	TCa_TCb	TC	Liwu	PM3	north	187.27	1.15	33.22	10.78	0.04	2371.0
612.18	TCa_TCb	TC	Liwu	PM3	north	187.27	2.3	37.51	11.23	0.04	2547.0
642.97	TCa_TCb	TC	Liwu	PM3	north	187.28	1.1	38.8	12.25	0.04	2723.0
645.73	TCa_TCb	TC	Liwu	PM3	north	187.28	1.15	38.8	12.25	0.04	2723.0
646.7	TCa_TCb	TC	Liwu	PM3	north	187.28	1.49	38.8	12.25	0.04	2723.0
646.8	TCa_TCb	TC	Liwu	PM3	north	187.28	1.02	38.8	12.25	0.04	2723.0
647.21	TCa_TCb	TC	Liwu	PM3	north	187.28	1.11	38.8	12.25	0.04	2723.0
647.27	TCa_TCb	TC	Liwu	PM3	north	187.28	1.76	38.8	12.25	0.04	2723.0
649.04	TCa_TCb	TC	Liwu	PM3	north	187.28	3.04	38.8	12.25	0.04	2723.0
649.07	TCa_TCb	TC	Liwu	PM3	north	187.28	1.69	38.8	12.25	0.04	2723.0
649.35	TCa_TCb	TC	Liwu	PM3	north	187.28	1.11	38.8	12.25	0.04	2723.0
650.72	TCa_TCb	TC	Liwu	PM3	north	187.28	1.67	40.9	11.66	0.04	2693.0
651.16	TCa_TCb	TC	Liwu	PM3	north	187.28	1.25	40.9	11.66	0.04	2693.0
651.81	TCa_TCb	TC	Liwu	PM3	north	187.28	1.28	40.9	11.66	0.04	2693.0
652.17	TCa_TCb	TC	Liwu	PM3	north	187.28	1.91	40.9	11.66	0.04	2693.0
652.32	TCa_TCb	TC	Liwu	PM3	north	187.28	2.99	40.9	11.66	0.04	2693.0
652.46	TCa_TCb	TC	Liwu	PM3	north	187.28	5.12	40.9	11.66	0.04	2693.0
653.83	TCa_TCb	TC	Liwu	PM3	north	187.28	1.46	40.9	11.66	0.04	2693.0
654.03	TCa_TCb	TC	Liwu	PM3	north	187.28	1.63	40.9	11.66	0.04	2693.0
654.28	TCa_TCb	TC	Liwu	PM3	north	187.28	2.8	40.9	11.66	0.04	2693.0
654.92	TCa_TCb	TC	Liwu	PM3	north	187.28	1.03	40.9	11.66	0.04	2693.0
655.51	TCa_TCb	TC	Liwu	PM3	north	187.28	1.25	40.9	11.66	0.04	2693.0
656.23	TCa_TCb	TC	Liwu	PM3	north	187.28	1.47	40.9	11.66	0.04	2693.0
656.33	TCa_TCb	TC	Liwu	PM3	north	187.28	1.15	40.9	11.66	0.04	2693.0
656.55	TCa_TCb	TC	Liwu	PM3	north	187.28	2.38	40.9	11.66	0.04	2693.0
656.62	TCa_TCb	TC	Liwu	PM3	north	187.28	1.29	40.9	11.66	0.04	2693.0
656.63	TCa_TCb	TC	Liwu	PM3	north	187.28	1.06	40.9	11.66	0.04	2693.0
656.87	TCa_TCb	TC	Liwu	PM3	north	187.28	2.55	40.9	11.66	0.04	2693.0
658.39	TCa_TCb	TC	Liwu	PM3	north	187.28	1.17	40.9	11.66	0.04	2693.0
658.47	TCa_TCb	TC	Liwu	PM3	north	187.28	1.53	40.9	11.66	0.04	2693.0
658.52	TCa_TCb	TC	Liwu	PM3	north	187.28	1.16	40.9	11.66	0.04	2693.0
658.53	TCa_TCb	TC	Liwu	PM3	north	187.28	3.31	40.9	11.66	0.04	2693.0
659.08	TCa_TCb	TC	Liwu	PM3	north	187.28	2.1	40.9	11.66	0.04	2693.0
659.2	TCa_TCb	TC	Liwu	PM3	north	187.28	1.46	40.9	11.66	0.04	2693.0
659.84	TCa_TCb	TC	Liwu	PM3	north	187.28	3.44	40.9	11.66	0.04	2693.0
660.2	TCa_TCb	TC	Liwu	PM3	north	187.28	1.09	40.9	11.66	0.04	2693.0
660.74	TCa_TCb	TC	Liwu	PM3	north	187.28	3.21	40.9	11.66	0.04	2693.0
660.86	TCa_TCb	TC	Liwu	PM3	north	187.28	3.27	40.9	11.66	0.04	2693.0
660.99	TCa_TCb	TC	Liwu	PM3	north	187.28	1.65	40.9	11.66	0.04	2693.0
661.02	TCa_TCb	TC	Liwu	PM3	north	187.28	1.17	40.9	11.66	0.04	2693.0
662.3	TCa_TCb	TC	Liwu	PM3	north	187.28	1.01	40.9	11.66	0.04	2693.0
663.16	TCa_TCb	TC	Liwu	PM3	north	187.28	2.06	40.9	11.66	0.04	2693.0
663.19	TCa_TCb	TC	Liwu	PM3	north	187.28	1.62	40.9	11.66	0.04	2693.0
663.83	TCa_TCb	TC	Liwu	PM3	north	187.28	2.81	40.9	11.66	0.04	2693.0
664.02	TCa_TCb	TC	Liwu	PM3	north	187.28	1.32	40.9	11.66	0.04	2693.0
664.53	TCa_TCb	TC	Liwu	PM3	north	187.28	1.35	40.9	11.66	0.04	2693.0
664.64	TCa_TCb	TC	Liwu	PM3	north	187.28	1.53	40.9	11.66	0.04	2693.0
664.66	TCa_TCb	TC	Liwu	PM3	north	187.28	1.36	40.9	11.66	0.04	2693.0
665.35	TCa_TCb	TC	Liwu	PM3	north	187.28	1.31	40.9	11.66	0.04	2693.0
665.37	TCa_TCb	TC	Liwu	PM3	north	187.28	1.25	40.9	11.66	0.04	2693.0
667.32	TCa_TCb	TC	Liwu	PM3	north	187.28	3.95	40.9	11.66	0.04	2693.0
667.36	TCa_TCb	TC	Liwu	PM3	north	187.28	2.7	40.9	11.66	0.04	2693.0
668.65	TCa_TCb	TC	Liwu	PM3	north	187.28	7.16	40.9	11.66	0.04	2693.0
669.01	TCa_TCb	TC	Liwu	PM3	north	187.28	4.06	40.9	11.66	0.04	2693.0
669.04	TCa_TCb	TC	Liwu	PM3	north	187.28	3.11	40.9	11.66	0.04	2693.0
669.42	TCa_TCb	TC	Liwu	PM3	north	187.28	4.31	40.9	11.66	0.04	2693.0
669.72	TCa_TCb	TC	Liwu	PM3	north	187.28	1.33	40.9	11.66	0.04	2693.0
670.77	TCa_TCb	TC	Liwu	PM3	north	187.28	2.14	40.44	8.61	0.04	2189.0
670.79	TCa_TCb	TC	Liwu	PM3	north	187.28	1.33	40.44	8.61	0.04	2189.0
671.97	TCa_TCb	TC	Liwu	PM3	north	187.28	5.09	40.44	8.61	0.04	2189.0
672.49	TCa_TCb	TC	Liwu	PM3	north	187.28	3.46	40.44	8.61	0.04	2189.0
673.24	TCa_TCb	TC	Liwu	PM3	north	187.28	1.07	40.44	8.61	0.04	2189.0
673.48	TCa_TCb	TC	Liwu	PM3	north	187.28	2.03	40.44	8.61	0.04	2189.0
674.22	TCa_TCb	TC	Liwu	PM3	north	187.28	1.69	40.44	8.61	0.04	2189.0
674.89	TCa_TCb	TC	Liwu	PM3	north	187.28	1.33	40.44	8.61	0.04	2189.0
674.93	TCa_TCb	TC	Liwu	PM3	north	187.28	3.41	40.44	8.61	0.04	2189.0
675.0	TCa_TCb	TC	Liwu	PM3	north	187.28	1.39	40.44	8.61	0.04	2189.0
675.43	TCa_TCb	TC	Liwu	PM3	north	187.28	1.2	40.44	8.61	0.04	2189.0
675.49	TCa_TCb	TC	Liwu	PM3	north	187.28	1.66	40.44	8.61	0.04	2189.0
675.51	TCa_TCb	TC	Liwu	PM3	north	187.28	1.82	40.44	8.61	0.04	2189.0
675.51	TCa_TCb	TC	Liwu	PM3	north	187.28	1.77	40.44	8.61	0.04	2189.0
676.4	TCa_TCb	TC	Liwu	PM3	north	187.28	1.74	40.44	8.61	0.04	2189.0
676.55	TCa_TCb	TC	Liwu	PM3	north	187.28	1.38	40.44	8.61	0.04	2189.0
677.09	TCa_TCb	TC	Liwu	PM3	north	187.28	1.28	40.44	8.61	0.04	2189.0
677.09	TCa_TCb	TC	Liwu	PM3	north	187.28	1.58	40.44	8.61	0.04	2189.0
677.09	TCa_TCb	TC	Liwu	PM3	north	187.28	2.67	40.44	8.61	0.04	2189.0
677.65	TCa_TCb	TC	Liwu	PM3	north	187.28	1.39	40.44	8.61	0.04	2189.0
678.18	TCa_TCb	TC	Liwu	PM3	north	187.28	2.4	40.44	8.61	0.04	2189.0
678.65	TCa_TCb	TC	Liwu	PM3	north	187.28	2.78	40.44	8.61	0.04	2189.0
680.19	TCa_TCb	TC	Liwu	PM3	north	187.28	1.76	40.44	8.61	0.04	2189.0
680.98	TCa_TCb	TC	Liwu	PM3	north	187.28	5.85	40.44	8.61	0.04	2189.0
682.56	TCa_TCb	TC	Liwu	PM3	north	187.28	1.48	40.44	8.61	0.04	2189.0
684.01	TCa_TCb	TC	Liwu	PM3	north	187.28	4.56	40.44	8.61	0.04	2189.0
693.81	TCa_TCb	TC	Liwu	PM3	north	187.29	4.9	37.64	9.49	0.04	2288.0
737.08	TCa_TCb	TC	Liwu	PM3	north	187.36	1.78	31.02	13.9	0.04	2658.0
739.09	TCa_TCb	TC	Liwu	PM3	north	187.36	3.04	31.02	13.9	0.04	2658.0
741.22	TCa_TCb	TC	Liwu	PM3	north	187.36	1.3	31.02	13.9	0.04	2658.0
741.59	TCa_TCb	TC	Liwu	PM3	north	187.36	3.69	31.02	13.9	0.04	2658.0
742.89	TCa_TCb	TC	Liwu	PM3	north	187.36	2.28	31.02	13.9	0.04	2658.0
745.79	TCa_TCb	TC	Liwu	PM3	north	187.36	1.21	31.02	13.9	0.04	2658.0
747.63	TCa_TCb	TC	Liwu	PM3	north	187.36	1.07	31.02	13.9	0.04	2658.0
748.48	TCa_TCb	TC	Liwu	PM3	north	187.36	2.24	31.02	13.9	0.04	2658.0
749.36	TCa_TCb	TC	Liwu	PM3	north	187.36	1.32	31.02	13.9	0.04	2658.0
750.34	TCa_TCb	TC	Liwu	PM3	north	187.37	1.21	31.32	12.34	0.04	2503.0
762.27	TCa_TCb	TC	Liwu	PM3	north	187.37	3.36	31.32	12.34	0.04	2503.0
795.33	TCa_TCb	TC	Liwu	PM3	north	187.37	1.38	31.31	8.81	0.04	2044.0
796.11	TCa_TCb	TC	Liwu	PM3	north	187.37	1.16	31.31	8.81	0.04	2044.0
797.15	TCa_TCb	TC	Liwu	PM3	north	187.37	1.07	31.31	8.81	0.04	2044.0
801.33	TCa_TCb	TC	Liwu	PM3	north	187.37	3.28	31.31	8.81	0.04	2044.0
801.76	TCa_TCb	TC	Liwu	PM3	north	187.37	4.42	31.31	8.81	0.04	2044.0
802.21	TCa_TCb	TC	Liwu	PM3	north	187.37	1.94	31.31	8.81	0.04	2044.0
803.21	TCa_TCb	TC	Liwu	PM3	north	187.37	2.23	31.31	8.81	0.04	2044.0
805.42	TCa_TCb	TC	Liwu	PM3	north	187.37	3.24	31.31	8.81	0.04	2044.0
807.84	TCa_TCb	TC	Liwu	PM3	north	187.37	2.11	31.31	8.81	0.04	2044.0
807.88	TCa_TCb	TC	Liwu	PM3	north	187.37	2.11	31.31	8.81	0.04	2044.0
810.16	TCa_TCb	TC	Liwu	PM3	north	187.38	3.01	31.49	7.69	0.04	1874.0
810.54	TCa_TCb	TC	Liwu	PM3	north	187.38	2.2	31.49	7.69	0.04	1874.0
812.22	TCa_TCb	TC	Liwu	PM3	north	187.38	1.05	31.49	7.69	0.04	1874.0
812.34	TCa_TCb	TC	Liwu	PM3	north	187.38	3.5	31.49	7.69	0.04	1874.0
812.42	TCa_TCb	TC	Liwu	PM3	north	187.38	2.25	31.49	7.69	0.04	1874.0
812.72	TCa_TCb	TC	Liwu	PM3	north	187.38	3.78	31.49	7.69	0.04	1874.0
814.37	TCa_TCb	TC	Liwu	PM3	north	187.38	3.99	31.49	7.69	0.04	1874.0
814.52	TCa_TCb	TC	Liwu	PM3	north	187.38	1.64	31.49	7.69	0.04	1874.0
815.54	TCa_TCb	TC	Liwu	PM3	north	187.38	2.36	31.49	7.69	0.04	1874.0
815.62	TCa_TCb	TC	Liwu	PM3	north	187.38	2.9	31.49	7.69	0.04	1874.0
817.41	TCa_TCb	TC	Liwu	PM3	north	187.38	2.41	31.49	7.69	0.04	1874.0
817.6	TCa_TCb	TC	Liwu	PM3	north	187.38	1.94	31.49	7.69	0.04	1874.0
817.69	TCa_TCb	TC	Liwu	PM3	north	187.38	4.68	31.49	7.69	0.04	1874.0
818.16	TCa_TCb	TC	Liwu	PM3	north	187.38	5.6	31.49	7.69	0.04	1874.0
820.33	TCa_TCb	TC	Liwu	PM3	north	187.38	2.44	31.49	7.69	0.04	1874.0
820.98	TCa_TCb	TC	Liwu	PM3	north	187.38	4.58	31.49	7.69	0.04	1874.0
821.53	TCa_TCb	TC	Liwu	PM3	north	187.38	2.97	31.49	7.69	0.04	1874.0
821.78	TCa_TCb	TC	Liwu	PM3	north	187.38	6.99	31.49	7.69	0.04	1874.0
823.28	TCa_TCb	TC	Liwu	PM3	north	187.38	3.05	31.49	7.69	0.04	1874.0
826.3	TCa_TCb	TC	Liwu	PM3	north	187.38	1.44	31.49	7.69	0.04	1874.0
826.47	TCa_TCb	TC	Liwu	PM3	north	187.38	1.38	31.49	7.69	0.04	1874.0
827.79	TCa_TCb	TC	Liwu	PM3	north	187.38	2.71	31.49	7.69	0.04	1874.0
831.6	TCa_TCb	TC	Liwu	PM3	north	187.38	4.68	32.87	6.55	0.04	1698.0
833.12	TCa_TCb	TC	Liwu	PM3	north	187.38	1.32	32.87	6.55	0.04	1698.0
833.39	TCa_TCb	TC	Liwu	PM3	north	187.38	1.06	32.87	6.55	0.04	1698.0
834.1	TCa_TCb	TC	Liwu	PM3	north	187.38	1.08	32.87	6.55	0.04	1698.0
834.75	TCa_TCb	TC	Liwu	PM3	north	187.38	1.25	32.87	6.55	0.04	1698.0
835.62	TCa_TCb	TC	Liwu	PM3	north	187.38	1.05	32.87	6.55	0.04	1698.0
836.53	TCa_TCb	TC	Liwu	PM3	north	187.38	2.25	32.87	6.55	0.04	1698.0
836.74	TCa_TCb	TC	Liwu	PM3	north	187.38	2.62	32.87	6.55	0.04	1698.0
839.73	TCa_TCb	TC	Liwu	PM3	north	187.38	2.65	32.87	6.55	0.04	1698.0
845.11	TCa_TCb	TC	Liwu	PM3	north	187.38	1.99	32.87	6.55	0.04	1698.0
855.98	TCa_TCb	TC	Liwu	PM3	north	187.38	3.73	29.3	15.8	0.04	2756.0
861.29	TCa_TCb	TC	Liwu	PM3	north	187.38	4.34	29.3	15.8	0.04	2756.0
867.85	TCa_TCb	TC	Liwu	PM3	north	187.38	1.53	29.3	15.8	0.04	2756.0
867.92	TCa_TCb	TC	Liwu	PM3	north	187.38	4.03	29.3	15.8	0.04	2756.0
870.38	TCa_TCb	TC	Liwu	PM3	north	187.38	1.53	29.9	8.59	0.04	1978.0
873.69	TCa_TCb	TC	Liwu	PM3	north	187.38	1.02	29.9	8.59	0.04	1978.0
873.75	TCa_TCb	TC	Liwu	PM3	north	187.38	1.2	29.9	8.59	0.04	1978.0
893.84	TCa_TCb	TC	Liwu	PM3	north	187.39	1.14	29.21	8.55	0.04	1955.0
905.84	TCa_TCb	TC	Liwu	PM3	north	187.39	1.19	29.21	8.55	0.04	1955.0
908.17	TCa_TCb	TC	Liwu	PM3	north	187.39	1.13	29.21	8.55	0.04	1955.0
908.67	TCa_TCb	TC	Liwu	PM3	north	187.39	2.25	29.21	8.55	0.04	1955.0
909.88	TCa_TCb	TC	Liwu	PM3	north	187.39	1.41	29.21	8.55	0.04	1955.0
910.48	TCa_TCb	TC	Liwu	PM3	north	187.39	1.03	35.14	9.22	0.04	2193.0
911.8	TCa_TCb	TC	Liwu	PM3	north	187.39	2.12	35.14	9.22	0.04	2193.0
912.17	TCa_TCb	TC	Liwu	PM3	north	187.39	1.33	35.14	9.22	0.04	2193.0
912.85	TCa_TCb	TC	Liwu	PM3	north	187.39	1.35	35.14	9.22	0.04	2193.0
913.01	TCa_TCb	TC	Liwu	PM3	north	187.39	1.63	35.14	9.22	0.04	2193.0
914.91	TCa_TCb	TC	Liwu	PM3	north	187.39	1.31	35.14	9.22	0.04	2193.0
916.18	TCa_TCb	TC	Liwu	PM3	north	187.39	3.41	35.14	9.22	0.04	2193.0
916.34	TCa_TCb	TC	Liwu	PM3	north	187.39	5.91	35.14	9.22	0.04	2193.0
917.0	TCa_TCb	TC	Liwu	PM3	north	187.39	1.03	35.14	9.22	0.04	2193.0
917.57	TCa_TCb	TC	Liwu	PM3	north	187.39	1.02	35.14	9.22	0.04	2193.0
918.54	TCa_TCb	TC	Liwu	PM3	north	187.39	5.1	35.14	9.22	0.04	2193.0
918.84	TCa_TCb	TC	Liwu	PM3	north	187.39	2.36	35.14	9.22	0.04	2193.0
919.26	TCa_TCb	TC	Liwu	PM3	north	187.39	1.77	35.14	9.22	0.04	2193.0
920.08	TCa_TCb	TC	Liwu	PM3	north	187.39	3.26	35.14	9.22	0.04	2193.0
920.99	TCa_TCb	TC	Liwu	PM3	north	187.39	10.32	35.14	9.22	0.04	2193.0
923.57	TCa_TCb	TC	Liwu	PM3	north	187.39	1.85	35.14	9.22	0.04	2193.0
924.42	TCa_TCb	TC	Liwu	PM3	north	187.39	5.74	35.14	9.22	0.04	2193.0
924.54	TCa_TCb	TC	Liwu	PM3	north	187.39	2.05	35.14	9.22	0.04	2193.0
925.54	TCa_TCb	TC	Liwu	PM3	north	187.39	1.38	35.14	9.22	0.04	2193.0
926.44	TCa_TCb	TC	Liwu	PM3	north	187.39	1.36	35.14	9.22	0.04	2193.0
927.41	TCa_TCb	TC	Liwu	PM3	north	187.39	1.53	35.14	9.22	0.04	2193.0
927.99	TCa_TCb	TC	Liwu	PM3	north	187.39	1.08	35.14	9.22	0.04	2193.0
928.03	TCa_TCb	TC	Liwu	PM3	north	187.39	1.53	35.14	9.22	0.04	2193.0
929.07	TCa_TCb	TC	Liwu	PM3	north	187.39	2.12	35.14	9.22	0.04	2193.0
929.66	TCa_TCb	TC	Liwu	PM3	north	187.39	1.13	35.14	9.22	0.04	2193.0
931.64	TCa_TCb	TC	Liwu	PM3	north	187.43	1.7	45.09	6.39	0.04	1804.0
931.92	TCa_TCb	TC	Liwu	PM3	north	187.43	5.8	45.09	6.39	0.04	1804.0
933.16	TCa_TCb	TC	Liwu	PM3	north	187.43	5.28	45.09	6.39	0.04	1804.0
933.7	TCa_TCb	TC	Liwu	PM3	north	187.43	2.1	45.09	6.39	0.04	1804.0
933.93	TCa_TCb	TC	Liwu	PM3	north	187.43	1.34	45.09	6.39	0.04	1804.0
934.05	TCa_TCb	TC	Liwu	PM3	north	187.43	1.4	45.09	6.39	0.04	1804.0
934.26	TCa_TCb	TC	Liwu	PM3	north	187.43	1.31	45.09	6.39	0.04	1804.0
934.65	TCa_TCb	TC	Liwu	PM3	north	187.43	1.57	45.09	6.39	0.04	1804.0
935.38	TCa_TCb	TC	Liwu	PM3	north	187.43	1.44	45.09	6.39	0.04	1804.0
935.85	TCa_TCb	TC	Liwu	PM3	north	187.43	1.8	45.09	6.39	0.04	1804.0
935.85	TCa_TCb	TC	Liwu	PM3	north	187.43	2.04	45.09	6.39	0.04	1804.0
935.85	TCa_TCb	TC	Liwu	PM3	north	187.43	2.16	45.09	6.39	0.04	1804.0
936.56	TCa_TCb	TC	Liwu	PM3	north	187.43	1.18	45.09	6.39	0.04	1804.0
938.18	TCa_TCb	TC	Liwu	PM3	north	187.43	1.39	45.09	6.39	0.04	1804.0
938.52	TCa_TCb	TC	Liwu	PM3	north	187.43	1.17	45.09	6.39	0.04	1804.0
938.64	TCa_TCb	TC	Liwu	PM3	north	187.43	1.51	45.09	6.39	0.04	1804.0
939.71	TCa_TCb	TC	Liwu	PM3	north	187.43	1.49	45.09	6.39	0.04	1804.0
939.98	TCa_TCb	TC	Liwu	PM3	north	187.43	1.49	45.09	6.39	0.04	1804.0
940.02	TCa_TCb	TC	Liwu	PM3	north	187.43	1.3	45.09	6.39	0.04	1804.0
940.71	TCa_TCb	TC	Liwu	PM3	north	187.43	1.29	45.09	6.39	0.04	1804.0
940.76	TCa_TCb	TC	Liwu	PM3	north	187.43	2.81	45.09	6.39	0.04	1804.0
940.83	TCa_TCb	TC	Liwu	PM3	north	187.43	1.62	45.09	6.39	0.04	1804.0
941.54	TCa_TCb	TC	Liwu	PM3	north	187.43	2.22	45.09	6.39	0.04	1804.0
942.6	TCa_TCb	TC	Liwu	PM3	north	187.43	1.13	45.09	6.39	0.04	1804.0
943.11	TCa_TCb	TC	Liwu	PM3	north	187.43	1.4	45.09	6.39	0.04	1804.0
943.46	TCa_TCb	TC	Liwu	PM3	north	187.43	1.1	45.09	6.39	0.04	1804.0
943.55	TCa_TCb	TC	Liwu	PM3	north	187.43	4.24	45.09	6.39	0.04	1804.0
943.55	TCa_TCb	TC	Liwu	PM3	north	187.43	4.56	45.09	6.39	0.04	1804.0
943.6	TCa_TCb	TC	Liwu	PM3	north	187.43	2.6	45.09	6.39	0.04	1804.0
944.01	TCa_TCb	TC	Liwu	PM3	north	187.43	2.52	45.09	6.39	0.04	1804.0
944.12	TCa_TCb	TC	Liwu	PM3	north	187.43	2.24	45.09	6.39	0.04	1804.0
945.6	TCa_TCb	TC	Liwu	PM3	north	187.43	1.81	45.09	6.39	0.04	1804.0
946.16	TCa_TCb	TC	Liwu	PM3	north	187.43	3.2	45.09	6.39	0.04	1804.0
946.2	TCa_TCb	TC	Liwu	PM3	north	187.43	1.22	45.09	6.39	0.04	1804.0
946.57	TCa_TCb	TC	Liwu	PM3	north	187.43	1.38	45.09	6.39	0.04	1804.0
946.92	TCa_TCb	TC	Liwu	PM3	north	187.43	2.22	45.09	6.39	0.04	1804.0
947.53	TCa_TCb	TC	Liwu	PM3	north	187.43	1.01	45.09	6.39	0.04	1804.0
947.69	TCa_TCb	TC	Liwu	PM3	north	187.43	3.65	45.09	6.39	0.04	1804.0
947.75	TCa_TCb	TC	Liwu	PM3	north	187.43	1.57	45.09	6.39	0.04	1804.0
947.88	TCa_TCb	TC	Liwu	PM3	north	187.43	1.32	45.09	6.39	0.04	1804.0
947.99	TCa_TCb	TC	Liwu	PM3	north	187.43	1.29	45.09	6.39	0.04	1804.0
948.49	TCa_TCb	TC	Liwu	PM3	north	187.43	1.1	45.09	6.39	0.04	1804.0
948.53	TCa_TCb	TC	Liwu	PM3	north	187.43	1.9	45.09	6.39	0.04	1804.0
949.34	TCa_TCb	TC	Liwu	PM3	north	187.43	2.81	45.09	6.39	0.04	1804.0
949.55	TCa_TCb	TC	Liwu	PM3	north	187.43	1.28	45.09	6.39	0.04	1804.0
949.83	TCa_TCb	TC	Liwu	PM3	north	187.43	2.55	45.09	6.39	0.04	1804.0
950.08	TCa_TCb	TC	Liwu	PM3	north	187.46	1.0	51.08	10.4	0.04	2679.0
950.14	TCa_TCb	TC	Liwu	PM3	north	187.46	1.79	51.08	10.4	0.04	2679.0
950.44	TCa_TCb	TC	Liwu	PM3	north	187.46	2.0	51.08	10.4	0.04	2679.0
950.87	TCa_TCb	TC	Liwu	PM3	north	187.46	1.39	51.08	10.4	0.04	2679.0
951.21	TCa_TCb	TC	Liwu	PM3	north	187.46	1.6	51.08	10.4	0.04	2679.0
951.54	TCa_TCb	TC	Liwu	PM3	north	187.46	1.25	51.08	10.4	0.04	2679.0
951.75	TCa_TCb	TC	Liwu	PM3	north	187.46	1.07	51.08	10.4	0.04	2679.0
952.25	TCa_TCb	TC	Liwu	PM3	north	187.46	1.2	51.08	10.4	0.04	2679.0
952.55	TCa_TCb	TC	Liwu	PM3	north	187.46	1.71	51.08	10.4	0.04	2679.0
953.42	TCa_TCb	TC	Liwu	PM3	north	187.46	3.88	51.08	10.4	0.04	2679.0
953.57	TCa_TCb	TC	Liwu	PM3	north	187.46	1.73	51.08	10.4	0.04	2679.0
954.27	TCa_TCb	TC	Liwu	PM3	north	187.46	2.4	51.08	10.4	0.04	2679.0
954.8	TCa_TCb	TC	Liwu	PM3	north	187.46	8.43	51.08	10.4	0.04	2679.0
955.0	TCa_TCb	TC	Liwu	PM3	north	187.46	4.86	51.08	10.4	0.04	2679.0
955.68	TCa_TCb	TC	Liwu	PM3	north	187.46	2.25	51.08	10.4	0.04	2679.0
956.06	TCa_TCb	TC	Liwu	PM3	north	187.46	1.46	51.08	10.4	0.04	2679.0
956.66	TCa_TCb	TC	Liwu	PM3	north	187.46	1.63	51.08	10.4	0.04	2679.0
957.12	TCa_TCb	TC	Liwu	PM3	north	187.46	2.69	51.08	10.4	0.04	2679.0
957.37	TCa_TCb	TC	Liwu	PM3	north	187.46	1.08	51.08	10.4	0.04	2679.0
957.75	TCa_TCb	TC	Liwu	PM3	north	187.46	4.61	51.08	10.4	0.04	2679.0
958.74	TCa_TCb	TC	Liwu	PM3	north	187.46	1.98	51.08	10.4	0.04	2679.0
959.85	TCa_TCb	TC	Liwu	PM3	north	187.46	1.01	51.08	10.4	0.04	2679.0
959.97	TCa_TCb	TC	Liwu	PM3	north	187.46	1.36	51.08	10.4	0.04	2679.0
960.99	TCa_TCb	TC	Liwu	PM3	north	187.46	6.06	51.08	10.4	0.04	2679.0
961.01	TCa_TCb	TC	Liwu	PM3	north	187.46	2.03	51.08	10.4	0.04	2679.0
961.13	TCa_TCb	TC	Liwu	PM3	north	187.46	1.09	51.08	10.4	0.04	2679.0
961.35	TCa_TCb	TC	Liwu	PM3	north	187.46	1.95	51.08	10.4	0.04	2679.0
961.51	TCa_TCb	TC	Liwu	PM3	north	187.46	2.44	51.08	10.4	0.04	2679.0
962.21	TCa_TCb	TC	Liwu	PM3	north	187.46	4.41	51.08	10.4	0.04	2679.0
962.48	TCa_TCb	TC	Liwu	PM3	north	187.46	1.85	51.08	10.4	0.04	2679.0
962.6	TCa_TCb	TC	Liwu	PM3	north	187.46	2.54	51.08	10.4	0.04	2679.0
962.81	TCa_TCb	TC	Liwu	PM3	north	187.46	1.37	51.08	10.4	0.04	2679.0
963.62	TCa_TCb	TC	Liwu	PM3	north	187.46	1.62	51.08	10.4	0.04	2679.0
964.03	TCa_TCb	TC	Liwu	PM3	north	187.46	5.52	51.08	10.4	0.04	2679.0
964.09	TCa_TCb	TC	Liwu	PM3	north	187.46	1.64	51.08	10.4	0.04	2679.0
964.12	TCa_TCb	TC	Liwu	PM3	north	187.46	1.38	51.08	10.4	0.04	2679.0
964.36	TCa_TCb	TC	Liwu	PM3	north	187.46	2.66	51.08	10.4	0.04	2679.0
964.54	TCa_TCb	TC	Liwu	PM3	north	187.46	1.94	51.08	10.4	0.04	2679.0
964.62	TCa_TCb	TC	Liwu	PM3	north	187.46	3.4	51.08	10.4	0.04	2679.0
966.21	TCa_TCb	TC	Liwu	PM3	north	187.46	3.11	51.08	10.4	0.04	2679.0
966.71	TCa_TCb	TC	Liwu	PM3	north	187.46	3.55	51.08	10.4	0.04	2679.0
966.93	TCa_TCb	TC	Liwu	PM3	north	187.46	1.12	51.08	10.4	0.04	2679.0
967.09	TCa_TCb	TC	Liwu	PM3	north	187.46	6.07	51.08	10.4	0.04	2679.0
969.52	TCa_TCb	TC	Liwu	PM3	north	187.46	3.45	51.08	10.4	0.04	2679.0
969.91	TCa_TCb	TC	Liwu	PM3	north	187.46	4.68	51.08	10.4	0.04	2679.0
970.71	TCa_TCb	TC	Liwu	PM3	north	187.47	3.13	49.2	6.78	0.04	1927.0
971.36	TCa_TCb	TC	Liwu	PM3	north	187.47	2.69	49.2	6.78	0.04	1927.0
971.91	TCa_TCb	TC	Liwu	PM3	north	187.47	1.0	49.2	6.78	0.04	1927.0
971.91	TCa_TCb	TC	Liwu	PM3	north	187.47	8.04	49.2	6.78	0.04	1927.0
972.22	TCa_TCb	TC	Liwu	PM3	north	187.47	3.72	49.2	6.78	0.04	1927.0
973.12	TCa_TCb	TC	Liwu	PM3	north	187.47	1.26	49.2	6.78	0.04	1927.0
973.49	TCa_TCb	TC	Liwu	PM3	north	187.47	1.33	49.2	6.78	0.04	1927.0
973.91	TCa_TCb	TC	Liwu	PM3	north	187.47	1.08	49.2	6.78	0.04	1927.0
974.85	TCa_TCb	TC	Liwu	PM3	north	187.47	1.02	49.2	6.78	0.04	1927.0
974.89	TCa_TCb	TC	Liwu	PM3	north	187.47	1.2	49.2	6.78	0.04	1927.0
974.89	TCa_TCb	TC	Liwu	PM3	north	187.47	1.51	49.2	6.78	0.04	1927.0
975.13	TCa_TCb	TC	Liwu	PM3	north	187.47	2.51	49.2	6.78	0.04	1927.0
975.65	TCa_TCb	TC	Liwu	PM3	north	187.47	1.34	49.2	6.78	0.04	1927.0
976.39	TCa_TCb	TC	Liwu	PM3	north	187.47	2.88	49.2	6.78	0.04	1927.0
976.39	TCa_TCb	TC	Liwu	PM3	north	187.47	2.15	49.2	6.78	0.04	1927.0
977.04	TCa_TCb	TC	Liwu	PM3	north	187.47	1.82	49.2	6.78	0.04	1927.0
977.18	TCa_TCb	TC	Liwu	PM3	north	187.47	2.25	49.2	6.78	0.04	1927.0
978.22	TCa_TCb	TC	Liwu	PM3	north	187.47	1.38	49.2	6.78	0.04	1927.0
978.47	TCa_TCb	TC	Liwu	PM3	north	187.47	7.26	49.2	6.78	0.04	1927.0
978.65	TCa_TCb	TC	Liwu	PM3	north	187.47	3.39	49.2	6.78	0.04	1927.0
980.04	TCa_TCb	TC	Liwu	PM3	north	187.47	6.53	49.2	6.78	0.04	1927.0
981.27	TCa_TCb	TC	Liwu	PM3	north	187.47	2.5	49.2	6.78	0.04	1927.0
981.58	TCa_TCb	TC	Liwu	PM3	north	187.47	1.98	49.2	6.78	0.04	1927.0
982.05	TCa_TCb	TC	Liwu	PM3	north	187.47	3.16	49.2	6.78	0.04	1927.0
983.05	TCa_TCb	TC	Liwu	PM3	north	187.47	2.37	49.2	6.78	0.04	1927.0
984.1	TCa_TCb	TC	Liwu	PM3	north	187.47	4.1	49.2	6.78	0.04	1927.0
985.59	TCa_TCb	TC	Liwu	PM3	north	187.47	2.94	49.2	6.78	0.04	1927.0
985.67	TCa_TCb	TC	Liwu	PM3	north	187.47	3.26	49.2	6.78	0.04	1927.0
986.38	TCa_TCb	TC	Liwu	PM3	north	187.47	3.38	49.2	6.78	0.04	1927.0
986.39	TCa_TCb	TC	Liwu	PM3	north	187.47	3.21	49.2	6.78	0.04	1927.0
986.47	TCa_TCb	TC	Liwu	PM3	north	187.47	2.31	49.2	6.78	0.04	1927.0
987.82	TCa_TCb	TC	Liwu	PM3	north	187.47	2.33	49.2	6.78	0.04	1927.0
990.82	TCa_TCb	TC	Liwu	PM3	north	187.62	4.75	47.56	8.96	0.04	2359.0
991.28	TCa_TCb	TC	Liwu	PM3	north	187.62	8.48	47.56	8.96	0.04	2359.0
991.99	TCa_TCb	TC	Liwu	PM3	north	187.62	4.34	47.56	8.96	0.04	2359.0
993.17	TCa_TCb	TC	Liwu	PM3	north	187.62	8.32	47.56	8.96	0.04	2359.0
993.48	TCa_TCb	TC	Liwu	PM3	north	187.62	1.16	47.56	8.96	0.04	2359.0
994.01	TCa_TCb	TC	Liwu	PM3	north	187.62	2.54	47.56	8.96	0.04	2359.0
995.94	TCa_TCb	TC	Liwu	PM3	north	187.62	3.71	47.56	8.96	0.04	2359.0
996.33	TCa_TCb	TC	Liwu	PM3	north	187.62	1.49	47.56	8.96	0.04	2359.0
996.85	TCa_TCb	TC	Liwu	PM3	north	187.62	1.02	47.56	8.96	0.04	2359.0
998.6	TCa_TCb	TC	Liwu	PM3	north	187.62	2.05	47.56	8.96	0.04	2359.0
998.62	TCa_TCb	TC	Liwu	PM3	north	187.62	1.76	47.56	8.96	0.04	2359.0
998.79	TCa_TCb	TC	Liwu	PM3	north	187.62	4.82	47.56	8.96	0.04	2359.0
999.46	TCa_TCb	TC	Liwu	PM3	north	187.62	1.7	47.56	8.96	0.04	2359.0
999.81	TCa_TCb	TC	Liwu	PM3	north	187.62	1.21	47.56	8.96	0.04	2359.0
999.86	TCa_TCb	TC	Liwu	PM3	north	187.62	2.31	47.56	8.96	0.04	2359.0
1001.59	TCa_TCb	TC	Liwu	PM3	north	187.62	1.4	47.56	8.96	0.04	2359.0
1003.03	TCa_TCb	TC	Liwu	PM3	north	187.62	1.7	47.56	8.96	0.04	2359.0
1003.15	TCa_TCb	TC	Liwu	PM3	north	187.62	3.35	47.56	8.96	0.04	2359.0
1003.21	TCa_TCb	TC	Liwu	PM3	north	187.62	1.11	47.56	8.96	0.04	2359.0
1004.26	TCa_TCb	TC	Liwu	PM3	north	187.62	1.29	47.56	8.96	0.04	2359.0
1004.41	TCa_TCb	TC	Liwu	PM3	north	187.62	1.29	47.56	8.96	0.04	2359.0
1005.29	TCa_TCb	TC	Liwu	PM3	north	187.62	1.45	47.56	8.96	0.04	2359.0
1006.19	TCa_TCb	TC	Liwu	PM3	north	187.62	2.99	47.56	8.96	0.04	2359.0
1006.65	TCa_TCb	TC	Liwu	PM3	north	187.62	1.35	47.56	8.96	0.04	2359.0
1006.91	TCa_TCb	TC	Liwu	PM3	north	187.62	1.58	47.56	8.96	0.04	2359.0
1006.93	TCa_TCb	TC	Liwu	PM3	north	187.62	4.75	47.56	8.96	0.04	2359.0
1007.69	TCa_TCb	TC	Liwu	PM3	north	187.62	1.24	47.56	8.96	0.04	2359.0
1008.05	TCa_TCb	TC	Liwu	PM3	north	187.62	1.98	47.56	8.96	0.04	2359.0
1008.59	TCa_TCb	TC	Liwu	PM3	north	187.62	1.33	47.56	8.96	0.04	2359.0
1008.75	TCa_TCb	TC	Liwu	PM3	north	187.62	1.31	47.56	8.96	0.04	2359.0
1009.35	TCa_TCb	TC	Liwu	PM3	north	187.62	2.47	47.56	8.96	0.04	2359.0
1009.35	TCa_TCb	TC	Liwu	PM3	north	187.62	1.14	47.56	8.96	0.04	2359.0
1009.61	TCa_TCb	TC	Liwu	PM3	north	187.62	4.19	47.56	8.96	0.04	2359.0
1009.86	TCa_TCb	TC	Liwu	PM3	north	187.62	1.23	47.56	8.96	0.04	2359.0
1009.93	TCa_TCb	TC	Liwu	PM3	north	187.62	1.16	47.56	8.96	0.04	2359.0
1009.94	TCa_TCb	TC	Liwu	PM3	north	187.62	3.03	47.56	8.96	0.04	2359.0
1010.09	TCa_TCb	TC	Liwu	PM3	north	187.63	2.34	48.57	10.89	0.04	2726.0
1010.39	TCa_TCb	TC	Liwu	PM3	north	187.63	3.37	48.57	10.89	0.04	2726.0
1010.86	TCa_TCb	TC	Liwu	PM3	north	187.63	1.34	48.57	10.89	0.04	2726.0
1011.27	TCa_TCb	TC	Liwu	PM3	north	187.63	1.55	48.57	10.89	0.04	2726.0
1011.32	TCa_TCb	TC	Liwu	PM3	north	187.63	1.17	48.57	10.89	0.04	2726.0
1011.44	TCa_TCb	TC	Liwu	PM3	north	187.63	1.14	48.57	10.89	0.04	2726.0
1011.48	TCa_TCb	TC	Liwu	PM3	north	187.63	1.07	48.57	10.89	0.04	2726.0
1011.79	TCa_TCb	TC	Liwu	PM3	north	187.63	1.1	48.57	10.89	0.04	2726.0
1012.06	TCa_TCb	TC	Liwu	PM3	north	187.63	2.03	48.57	10.89	0.04	2726.0
1012.2	TCa_TCb	TC	Liwu	PM3	north	187.63	1.15	48.57	10.89	0.04	2726.0
1012.57	TCa_TCb	TC	Liwu	PM3	north	187.63	1.24	48.57	10.89	0.04	2726.0
1012.81	TCa_TCb	TC	Liwu	PM3	north	187.63	1.3	48.57	10.89	0.04	2726.0
1013.36	TCa_TCb	TC	Liwu	PM3	north	187.63	1.5	48.57	10.89	0.04	2726.0
1013.62	TCa_TCb	TC	Liwu	PM3	north	187.63	1.65	48.57	10.89	0.04	2726.0
1013.64	TCa_TCb	TC	Liwu	PM3	north	187.63	1.0	48.57	10.89	0.04	2726.0
1014.76	TCa_TCb	TC	Liwu	PM3	north	187.63	1.46	48.57	10.89	0.04	2726.0
1014.78	TCa_TCb	TC	Liwu	PM3	north	187.63	1.09	48.57	10.89	0.04	2726.0
1015.2	TCa_TCb	TC	Liwu	PM3	north	187.63	2.49	48.57	10.89	0.04	2726.0
1015.49	TCa_TCb	TC	Liwu	PM3	north	187.63	2.56	48.57	10.89	0.04	2726.0
1015.91	TCa_TCb	TC	Liwu	PM3	north	187.63	1.28	48.57	10.89	0.04	2726.0
1017.8	TCa_TCb	TC	Liwu	PM3	north	187.63	4.83	48.57	10.89	0.04	2726.0
1019.84	TCa_TCb	TC	Liwu	PM3	north	187.63	8.13	48.57	10.89	0.04	2726.0
1020.57	TCa_TCb	TC	Liwu	PM3	north	187.63	1.55	48.57	10.89	0.04	2726.0
1022.62	TCa_TCb	TC	Liwu	PM3	north	187.63	2.38	48.57	10.89	0.04	2726.0
1023.28	TCa_TCb	TC	Liwu	PM3	north	187.63	1.97	48.57	10.89	0.04	2726.0
1024.54	TCa_TCb	TC	Liwu	PM3	north	187.63	1.81	48.57	10.89	0.04	2726.0
1024.6	TCa_TCb	TC	Liwu	PM3	north	187.63	1.7	48.57	10.89	0.04	2726.0
1025.72	TCa_TCb	TC	Liwu	PM3	north	187.63	4.33	48.57	10.89	0.04	2726.0
1027.01	TCa_TCb	TC	Liwu	PM3	north	187.63	3.7	48.57	10.89	0.04	2726.0
1030.27	TCa_TCb	TC	Liwu	PM3	north	187.63	1.23	45.63	11.92	0.04	2839.0
1030.96	TCa_TCb	TC	Liwu	PM3	north	187.63	2.13	45.63	11.92	0.04	2839.0
1031.58	TCa_TCb	TC	Liwu	PM3	north	187.63	2.53	45.63	11.92	0.04	2839.0
1033.91	TCa_TCb	TC	Liwu	PM3	north	187.63	3.73	45.63	11.92	0.04	2839.0
1034.42	TCa_TCb	TC	Liwu	PM3	north	187.63	3.45	45.63	11.92	0.04	2839.0
1034.85	TCa_TCb	TC	Liwu	PM3	north	187.63	2.04	45.63	11.92	0.04	2839.0
1037.03	TCa_TCb	TC	Liwu	PM3	north	187.63	1.17	45.63	11.92	0.04	2839.0
1038.45	TCa_TCb	TC	Liwu	PM3	north	187.63	1.58	45.63	11.92	0.04	2839.0
1039.38	TCa_TCb	TC	Liwu	PM3	north	187.63	2.07	45.63	11.92	0.04	2839.0
1039.47	TCa_TCb	TC	Liwu	PM3	north	187.63	3.25	45.63	11.92	0.04	2839.0
1041.31	TCa_TCb	TC	Liwu	PM3	north	187.63	1.48	45.63	11.92	0.04	2839.0
1041.5	TCa_TCb	TC	Liwu	PM3	north	187.63	2.92	45.63	11.92	0.04	2839.0
1041.52	TCa_TCb	TC	Liwu	PM3	north	187.63	1.62	45.63	11.92	0.04	2839.0
1043.87	TCa_TCb	TC	Liwu	PM3	north	187.63	6.09	45.63	11.92	0.04	2839.0
1044.11	TCa_TCb	TC	Liwu	PM3	north	187.63	1.45	45.63	11.92	0.04	2839.0
1044.38	TCa_TCb	TC	Liwu	PM3	north	187.63	2.16	45.63	11.92	0.04	2839.0
1045.02	TCa_TCb	TC	Liwu	PM3	north	187.63	1.82	45.63	11.92	0.04	2839.0
1045.74	TCa_TCb	TC	Liwu	PM3	north	187.63	2.33	45.63	11.92	0.04	2839.0
1045.83	TCa_TCb	TC	Liwu	PM3	north	187.63	1.11	45.63	11.92	0.04	2839.0
1046.55	TCa_TCb	TC	Liwu	PM3	north	187.63	2.64	45.63	11.92	0.04	2839.0
1047.32	TCa_TCb	TC	Liwu	PM3	north	187.63	1.45	45.63	11.92	0.04	2839.0
1047.39	TCa_TCb	TC	Liwu	PM3	north	187.63	1.3	45.63	11.92	0.04	2839.0
1047.43	TCa_TCb	TC	Liwu	PM3	north	187.63	1.77	45.63	11.92	0.04	2839.0
1048.41	TCa_TCb	TC	Liwu	PM3	north	187.63	1.7	45.63	11.92	0.04	2839.0
1049.31	TCa_TCb	TC	Liwu	PM3	north	187.63	1.4	45.63	11.92	0.04	2839.0
1049.55	TCa_TCb	TC	Liwu	PM3	north	187.63	1.06	45.63	11.92	0.04	2839.0
1049.69	TCa_TCb	TC	Liwu	PM3	north	187.63	2.62	45.63	11.92	0.04	2839.0
1050.08	TCa_TCb	TC	Liwu	PM3	north	187.63	1.46	38.79	14.1	0.04	2960.0
1050.12	TCa_TCb	TC	Liwu	PM3	north	187.63	2.34	38.79	14.1	0.04	2960.0
1050.25	TCa_TCb	TC	Liwu	PM3	north	187.63	1.29	38.79	14.1	0.04	2960.0
1050.56	TCa_TCb	TC	Liwu	PM3	north	187.63	1.07	38.79	14.1	0.04	2960.0
1050.69	TCa_TCb	TC	Liwu	PM3	north	187.63	1.17	38.79	14.1	0.04	2960.0
1051.51	TCa_TCb	TC	Liwu	PM3	north	187.63	1.48	38.79	14.1	0.04	2960.0
1051.64	TCa_TCb	TC	Liwu	PM3	north	187.63	1.19	38.79	14.1	0.04	2960.0
1053.44	TCa_TCb	TC	Liwu	PM3	north	187.63	1.47	38.79	14.1	0.04	2960.0
1053.76	TCa_TCb	TC	Liwu	PM3	north	187.63	1.59	38.79	14.1	0.04	2960.0
1055.5	TCa_TCb	TC	Liwu	PM3	north	187.63	3.05	38.79	14.1	0.04	2960.0
1057.27	TCa_TCb	TC	Liwu	PM3	north	187.63	1.31	38.79	14.1	0.04	2960.0
1060.26	TCa_TCb	TC	Liwu	PM3	north	187.63	1.17	38.79	14.1	0.04	2960.0
1060.96	TCa_TCb	TC	Liwu	PM3	north	187.63	3.17	38.79	14.1	0.04	2960.0
1063.4	TCa_TCb	TC	Liwu	PM3	north	187.63	1.83	38.79	14.1	0.04	2960.0
1063.6	TCa_TCb	TC	Liwu	PM3	north	187.63	4.11	38.79	14.1	0.04	2960.0
1066.75	TCa_TCb	TC	Liwu	PM3	north	187.63	1.28	38.79	14.1	0.04	2960.0
1067.9	TCa_TCb	TC	Liwu	PM3	north	187.63	2.93	38.79	14.1	0.04	2960.0
1068.86	TCa_TCb	TC	Liwu	PM3	north	187.63	5.85	38.79	14.1	0.04	2960.0
1073.73	TCa_TCb	TC	Liwu	PM3	north	187.64	3.61	34.08	13.66	0.04	2749.0
1114.77	TCa_TCb	TC	Liwu	PM3	north	187.71	1.76	38.36	13.8	0.04	2910.0
1128.22	TCa_TCb	TC	Liwu	PM3	north	187.71	2.83	38.36	13.8	0.04	2910.0
1129.7	TCa_TCb	TC	Liwu	PM3	north	187.71	2.57	38.36	13.8	0.04	2910.0
1129.84	TCa_TCb	TC	Liwu	PM3	north	187.71	1.18	38.36	13.8	0.04	2910.0
1130.09	TCa_TCb	TC	Liwu	PM3	north	187.71	1.58	40.41	10.0	0.04	2425.0
1130.75	TCa_TCb	TC	Liwu	PM3	north	187.71	1.06	40.41	10.0	0.04	2425.0
1131.49	TCa_TCb	TC	Liwu	PM3	north	187.71	2.92	40.41	10.0	0.04	2425.0
1132.86	TCa_TCb	TC	Liwu	PM3	north	187.71	2.37	40.41	10.0	0.04	2425.0
1133.15	TCa_TCb	TC	Liwu	PM3	north	187.71	3.94	40.41	10.0	0.04	2425.0
1134.67	TCa_TCb	TC	Liwu	PM3	north	187.71	1.99	40.41	10.0	0.04	2425.0
1135.47	TCa_TCb	TC	Liwu	PM3	north	187.71	1.85	40.41	10.0	0.04	2425.0
1135.85	TCa_TCb	TC	Liwu	PM3	north	187.71	6.15	40.41	10.0	0.04	2425.0
1137.65	TCa_TCb	TC	Liwu	PM3	north	187.71	1.72	40.41	10.0	0.04	2425.0
1140.68	TCa_TCb	TC	Liwu	PM3	north	187.71	3.88	40.41	10.0	0.04	2425.0
1140.82	TCa_TCb	TC	Liwu	PM3	north	187.71	3.35	40.41	10.0	0.04	2425.0
1140.98	TCa_TCb	TC	Liwu	PM3	north	187.71	2.61	40.41	10.0	0.04	2425.0
1142.6	TCa_TCb	TC	Liwu	PM3	north	187.71	1.71	40.41	10.0	0.04	2425.0
1142.82	TCa_TCb	TC	Liwu	PM3	north	187.71	1.54	40.41	10.0	0.04	2425.0
1143.55	TCa_TCb	TC	Liwu	PM3	north	187.71	2.59	40.41	10.0	0.04	2425.0
1144.3	TCa_TCb	TC	Liwu	PM3	north	187.71	3.13	40.41	10.0	0.04	2425.0
1144.52	TCa_TCb	TC	Liwu	PM3	north	187.71	1.81	40.41	10.0	0.04	2425.0
1144.74	TCa_TCb	TC	Liwu	PM3	north	187.71	1.92	40.41	10.0	0.04	2425.0
1144.91	TCa_TCb	TC	Liwu	PM3	north	187.71	1.42	40.41	10.0	0.04	2425.0
1146.12	TCa_TCb	TC	Liwu	PM3	north	187.71	2.14	40.41	10.0	0.04	2425.0
1146.56	TCa_TCb	TC	Liwu	PM3	north	187.71	1.52	40.41	10.0	0.04	2425.0
1146.78	TCa_TCb	TC	Liwu	PM3	north	187.71	1.08	40.41	10.0	0.04	2425.0
1147.04	TCa_TCb	TC	Liwu	PM3	north	187.71	1.54	40.41	10.0	0.04	2425.0
1149.56	TCa_TCb	TC	Liwu	PM3	north	187.71	2.88	40.41	10.0	0.04	2425.0
1150.29	TCa_TCb	TC	Liwu	PM3	north	187.87	2.34	34.75	9.45	0.04	2220.0
1150.61	TCa_TCb	TC	Liwu	PM3	north	187.87	2.47	34.75	9.45	0.04	2220.0
1150.79	TCa_TCb	TC	Liwu	PM3	north	187.87	1.4	34.75	9.45	0.04	2220.0
1151.03	TCa_TCb	TC	Liwu	PM3	north	187.87	1.93	34.75	9.45	0.04	2220.0
1151.22	TCa_TCb	TC	Liwu	PM3	north	187.87	1.01	34.75	9.45	0.04	2220.0
1151.37	TCa_TCb	TC	Liwu	PM3	north	187.87	1.36	34.75	9.45	0.04	2220.0
1152.79	TCa_TCb	TC	Liwu	PM3	north	187.87	1.3	34.75	9.45	0.04	2220.0
1153.37	TCa_TCb	TC	Liwu	PM3	north	187.87	1.67	34.75	9.45	0.04	2220.0
1154.63	TCa_TCb	TC	Liwu	PM3	north	187.87	3.24	34.75	9.45	0.04	2220.0
1155.19	TCa_TCb	TC	Liwu	PM3	north	187.87	1.18	34.75	9.45	0.04	2220.0
1155.56	TCa_TCb	TC	Liwu	PM3	north	187.87	3.59	34.75	9.45	0.04	2220.0
1156.75	TCa_TCb	TC	Liwu	PM3	north	187.87	1.3	34.75	9.45	0.04	2220.0
1157.18	TCa_TCb	TC	Liwu	PM3	north	187.87	1.65	34.75	9.45	0.04	2220.0
1158.22	TCa_TCb	TC	Liwu	PM3	north	187.87	1.14	34.75	9.45	0.04	2220.0
1160.07	TCa_TCb	TC	Liwu	PM3	north	187.87	1.6	34.75	9.45	0.04	2220.0
1161.22	TCa_TCb	TC	Liwu	PM3	north	187.87	1.07	34.75	9.45	0.04	2220.0
1161.26	TCa_TCb	TC	Liwu	PM3	north	187.87	1.28	34.75	9.45	0.04	2220.0
1161.51	TCa_TCb	TC	Liwu	PM3	north	187.87	1.33	34.75	9.45	0.04	2220.0
1163.29	TCa_TCb	TC	Liwu	PM3	north	187.87	4.16	34.75	9.45	0.04	2220.0
1163.74	TCa_TCb	TC	Liwu	PM3	north	187.87	1.14	34.75	9.45	0.04	2220.0
1163.75	TCa_TCb	TC	Liwu	PM3	north	187.87	1.21	34.75	9.45	0.04	2220.0
1164.2	TCa_TCb	TC	Liwu	PM3	north	187.87	1.4	34.75	9.45	0.04	2220.0
1164.85	TCa_TCb	TC	Liwu	PM3	north	187.87	1.14	34.75	9.45	0.04	2220.0
1166.59	TCa_TCb	TC	Liwu	PM3	north	187.87	1.77	34.75	9.45	0.04	2220.0
1167.32	TCa_TCb	TC	Liwu	PM3	north	187.87	2.34	34.75	9.45	0.04	2220.0
1168.16	TCa_TCb	TC	Liwu	PM3	north	187.87	2.13	34.75	9.45	0.04	2220.0
1168.17	TCa_TCb	TC	Liwu	PM3	north	187.87	1.73	34.75	9.45	0.04	2220.0
1169.56	TCa_TCb	TC	Liwu	PM3	north	187.87	1.05	34.75	9.45	0.04	2220.0
1170.66	TCa_TCb	TC	Liwu	PM3	north	187.87	1.26	30.47	10.72	0.04	2281.0
1171.06	TCa_TCb	TC	Liwu	PM3	north	187.87	2.83	30.47	10.72	0.04	2281.0
1171.92	TCa_TCb	TC	Liwu	PM3	north	187.87	5.8	30.47	10.72	0.04	2281.0
1172.15	TCa_TCb	TC	Liwu	PM3	north	187.87	1.3	30.47	10.72	0.04	2281.0
1173.11	TCa_TCb	TC	Liwu	PM3	north	187.87	1.47	30.47	10.72	0.04	2281.0
1173.33	TCa_TCb	TC	Liwu	PM3	north	187.87	1.48	30.47	10.72	0.04	2281.0
1174.15	TCa_TCb	TC	Liwu	PM3	north	187.87	1.21	30.47	10.72	0.04	2281.0
1174.94	TCa_TCb	TC	Liwu	PM3	north	187.87	2.47	30.47	10.72	0.04	2281.0
1175.96	TCa_TCb	TC	Liwu	PM3	north	187.87	3.04	30.47	10.72	0.04	2281.0
1177.28	TCa_TCb	TC	Liwu	PM3	north	187.87	1.02	30.47	10.72	0.04	2281.0
1177.76	TCa_TCb	TC	Liwu	PM3	north	187.87	3.18	30.47	10.72	0.04	2281.0
1182.88	TCa_TCb	TC	Liwu	PM3	north	187.87	2.67	30.47	10.72	0.04	2281.0
1184.69	TCa_TCb	TC	Liwu	PM3	north	187.87	2.74	30.47	10.72	0.04	2281.0
1250.92	TCa_TCb	TC	Liwu	PM3	north	187.9	1.79	26.88	7.8	0.04	1789.0
1363.45	TCa_TCb	TC	Liwu	PM3	north	187.98	2.36	42.09	10.05	0.04	2467.0
1366.8	TCa_TCb	TC	Liwu	PM3	north	187.98	2.36	42.09	10.05	0.04	2467.0
1367.22	TCa_TCb	TC	Liwu	PM3	north	187.98	1.97	42.09	10.05	0.04	2467.0
1367.28	TCa_TCb	TC	Liwu	PM3	north	187.98	1.12	42.09	10.05	0.04	2467.0
1368.44	TCa_TCb	TC	Liwu	PM3	north	187.98	2.49	42.09	10.05	0.04	2467.0
1368.66	TCa_TCb	TC	Liwu	PM3	north	187.98	1.15	42.09	10.05	0.04	2467.0
1371.41	TCa_TCb	TC	Liwu	PM3	north	187.98	1.68	38.87	14.41	0.04	3000.0
1371.95	TCa_TCb	TC	Liwu	PM3	north	187.98	2.06	38.87	14.41	0.04	3000.0
1372.75	TCa_TCb	TC	Liwu	PM3	north	187.98	1.12	38.87	14.41	0.04	3000.0
1373.03	TCa_TCb	TC	Liwu	PM3	north	187.98	4.07	38.87	14.41	0.04	3000.0
1373.31	TCa_TCb	TC	Liwu	PM3	north	187.98	1.06	38.87	14.41	0.04	3000.0
1375.05	TCa_TCb	TC	Liwu	PM3	north	187.98	1.59	38.87	14.41	0.04	3000.0
1395.6	TCa_TCb	TC	Liwu	PM3	north	187.99	2.04	44.26	15.88	0.04	3352.0
1400.43	TCa_TCb	TC	Liwu	PM3	north	187.99	2.28	44.26	15.88	0.04	3352.0
1401.69	TCa_TCb	TC	Liwu	PM3	north	187.99	1.4	44.26	15.88	0.04	3352.0
1403.18	TCa_TCb	TC	Liwu	PM3	north	187.99	1.29	44.26	15.88	0.04	3352.0
1403.48	TCa_TCb	TC	Liwu	PM3	north	187.99	2.5	44.26	15.88	0.04	3352.0
1403.88	TCa_TCb	TC	Liwu	PM3	north	187.99	2.63	44.26	15.88	0.04	3352.0
1406.55	TCa_TCb	TC	Liwu	PM3	north	187.99	3.29	44.26	15.88	0.04	3352.0
1409.89	TCa_TCb	TC	Liwu	PM3	north	187.99	1.54	44.26	15.88	0.04	3352.0
1410.39	TCa_TCb	TC	Liwu	PM3	north	187.99	4.0	55.13	11.19	0.04	2886.0
1411.32	TCa_TCb	TC	Liwu	PM3	north	187.99	1.63	55.13	11.19	0.04	2886.0
1413.39	TCa_TCb	TC	Liwu	PM3	north	187.99	1.54	55.13	11.19	0.04	2886.0
1414.06	TCa_TCb	TC	Liwu	PM3	north	187.99	1.57	55.13	11.19	0.04	2886.0
1415.31	TCa_TCb	TC	Liwu	PM3	north	187.99	2.14	55.13	11.19	0.04	2886.0
1415.46	TCa_TCb	TC	Liwu	PM3	north	187.99	1.75	55.13	11.19	0.04	2886.0
1416.34	TCa_TCb	TC	Liwu	PM3	north	187.99	3.48	55.13	11.19	0.04	2886.0
1417.44	TCa_TCb	TC	Liwu	PM3	north	187.99	2.44	55.13	11.19	0.04	2886.0
1417.49	TCa_TCb	TC	Liwu	PM3	north	187.99	2.94	55.13	11.19	0.04	2886.0
1418.86	TCa_TCb	TC	Liwu	PM3	north	187.99	3.15	55.13	11.19	0.04	2886.0
1420.08	TCa_TCb	TC	Liwu	PM3	north	187.99	2.1	55.13	11.19	0.04	2886.0
1422.13	TCa_TCb	TC	Liwu	PM3	north	187.99	1.12	55.13	11.19	0.04	2886.0
1422.15	TCa_TCb	TC	Liwu	PM3	north	187.99	2.84	55.13	11.19	0.04	2886.0
1422.24	TCa_TCb	TC	Liwu	PM3	north	187.99	2.24	55.13	11.19	0.04	2886.0
1422.54	TCa_TCb	TC	Liwu	PM3	north	187.99	2.16	55.13	11.19	0.04	2886.0
1422.81	TCa_TCb	TC	Liwu	PM3	north	187.99	1.5	55.13	11.19	0.04	2886.0
1423.21	TCa_TCb	TC	Liwu	PM3	north	187.99	1.54	55.13	11.19	0.04	2886.0
1423.68	TCa_TCb	TC	Liwu	PM3	north	187.99	2.46	55.13	11.19	0.04	2886.0
1423.88	TCa_TCb	TC	Liwu	PM3	north	187.99	3.23	55.13	11.19	0.04	2886.0
1424.18	TCa_TCb	TC	Liwu	PM3	north	187.99	1.47	55.13	11.19	0.04	2886.0
1424.5	TCa_TCb	TC	Liwu	PM3	north	187.99	2.29	55.13	11.19	0.04	2886.0
1425.71	TCa_TCb	TC	Liwu	PM3	north	187.99	1.41	55.13	11.19	0.04	2886.0
1427.22	TCa_TCb	TC	Liwu	PM3	north	187.99	2.89	55.13	11.19	0.04	2886.0
1427.35	TCa_TCb	TC	Liwu	PM3	north	187.99	4.36	55.13	11.19	0.04	2886.0
1427.35	TCa_TCb	TC	Liwu	PM3	north	187.99	3.42	55.13	11.19	0.04	2886.0
1430.49	TCa_TCb	TC	Liwu	PM3	north	187.99	1.99	59.16	12.26	0.04	3143.0
1431.02	TCa_TCb	TC	Liwu	PM3	north	187.99	1.33	59.16	12.26	0.04	3143.0
1431.62	TCa_TCb	TC	Liwu	PM3	north	187.99	2.53	59.16	12.26	0.04	3143.0
1432.36	TCa_TCb	TC	Liwu	PM3	north	187.99	1.98	59.16	12.26	0.04	3143.0
1434.46	TCa_TCb	TC	Liwu	PM3	north	187.99	2.53	59.16	12.26	0.04	3143.0
1434.98	TCa_TCb	TC	Liwu	PM3	north	187.99	1.48	59.16	12.26	0.04	3143.0
1435.19	TCa_TCb	TC	Liwu	PM3	north	187.99	2.31	59.16	12.26	0.04	3143.0
1435.97	TCa_TCb	TC	Liwu	PM3	north	187.99	1.6	59.16	12.26	0.04	3143.0
1436.65	TCa_TCb	TC	Liwu	PM3	north	187.99	1.25	59.16	12.26	0.04	3143.0
1439.57	TCa_TCb	TC	Liwu	PM3	north	187.99	1.8	59.16	12.26	0.04	3143.0
1439.63	TCa_TCb	TC	Liwu	PM3	north	187.99	1.45	59.16	12.26	0.04	3143.0
1439.72	TCa_TCb	TC	Liwu	PM3	north	187.99	4.44	59.16	12.26	0.04	3143.0
1440.22	TCa_TCb	TC	Liwu	PM3	north	187.99	1.74	59.16	12.26	0.04	3143.0
1441.74	TCa_TCb	TC	Liwu	PM3	north	187.99	1.23	59.16	12.26	0.04	3143.0
1443.27	TCa_TCb	TC	Liwu	PM3	north	187.99	1.31	59.16	12.26	0.04	3143.0
1443.65	TCa_TCb	TC	Liwu	PM3	north	187.99	5.09	59.16	12.26	0.04	3143.0
1444.18	TCa_TCb	TC	Liwu	PM3	north	187.99	2.18	59.16	12.26	0.04	3143.0
1444.46	TCa_TCb	TC	Liwu	PM3	north	187.99	1.4	59.16	12.26	0.04	3143.0
1445.0	TCa_TCb	TC	Liwu	PM3	north	187.99	2.16	59.16	12.26	0.04	3143.0
1446.47	TCa_TCb	TC	Liwu	PM3	north	187.99	3.43	59.16	12.26	0.04	3143.0
1447.24	TCa_TCb	TC	Liwu	PM3	north	187.99	1.67	59.16	12.26	0.04	3143.0
1447.81	TCa_TCb	TC	Liwu	PM3	north	187.99	1.42	59.16	12.26	0.04	3143.0
1447.84	TCa_TCb	TC	Liwu	PM3	north	187.99	1.52	59.16	12.26	0.04	3143.0
1447.98	TCa_TCb	TC	Liwu	PM3	north	187.99	1.74	59.16	12.26	0.04	3143.0
1448.73	TCa_TCb	TC	Liwu	PM3	north	187.99	1.11	59.16	12.26	0.04	3143.0
1449.09	TCa_TCb	TC	Liwu	PM3	north	187.99	1.62	59.16	12.26	0.04	3143.0
1449.81	TCa_TCb	TC	Liwu	PM3	north	187.99	2.04	59.16	12.26	0.04	3143.0
1449.92	TCa_TCb	TC	Liwu	PM3	north	187.99	1.82	59.16	12.26	0.04	3143.0
1451.48	TCa_TCb	TC	Liwu	PM3	north	188.0	1.34	60.14	7.74	0.04	2233.0
1451.6	TCa_TCb	TC	Liwu	PM3	north	188.0	2.04	60.14	7.74	0.04	2233.0
1451.78	TCa_TCb	TC	Liwu	PM3	north	188.0	1.21	60.14	7.74	0.04	2233.0
1451.85	TCa_TCb	TC	Liwu	PM3	north	188.0	3.45	60.14	7.74	0.04	2233.0
1452.14	TCa_TCb	TC	Liwu	PM3	north	188.0	1.47	60.14	7.74	0.04	2233.0
1452.8	TCa_TCb	TC	Liwu	PM3	north	188.0	3.25	60.14	7.74	0.04	2233.0
1452.83	TCa_TCb	TC	Liwu	PM3	north	188.0	1.31	60.14	7.74	0.04	2233.0
1453.05	TCa_TCb	TC	Liwu	PM3	north	188.0	1.53	60.14	7.74	0.04	2233.0
1453.12	TCa_TCb	TC	Liwu	PM3	north	188.0	1.22	60.14	7.74	0.04	2233.0
1453.39	TCa_TCb	TC	Liwu	PM3	north	188.0	2.51	60.14	7.74	0.04	2233.0
1453.58	TCa_TCb	TC	Liwu	PM3	north	188.0	1.67	60.14	7.74	0.04	2233.0
1454.23	TCa_TCb	TC	Liwu	PM3	north	188.0	1.7	60.14	7.74	0.04	2233.0
1454.43	TCa_TCb	TC	Liwu	PM3	north	188.0	1.92	60.14	7.74	0.04	2233.0
1454.72	TCa_TCb	TC	Liwu	PM3	north	188.0	1.37	60.14	7.74	0.04	2233.0
1454.83	TCa_TCb	TC	Liwu	PM3	north	188.0	1.88	60.14	7.74	0.04	2233.0
1454.88	TCa_TCb	TC	Liwu	PM3	north	188.0	2.53	60.14	7.74	0.04	2233.0
1455.11	TCa_TCb	TC	Liwu	PM3	north	188.0	2.07	60.14	7.74	0.04	2233.0
1456.69	TCa_TCb	TC	Liwu	PM3	north	188.0	2.06	60.14	7.74	0.04	2233.0
1456.77	TCa_TCb	TC	Liwu	PM3	north	188.0	1.22	60.14	7.74	0.04	2233.0
1457.52	TCa_TCb	TC	Liwu	PM3	north	188.0	2.17	60.14	7.74	0.04	2233.0
1458.12	TCa_TCb	TC	Liwu	PM3	north	188.0	1.29	60.14	7.74	0.04	2233.0
1458.12	TCa_TCb	TC	Liwu	PM3	north	188.0	1.23	60.14	7.74	0.04	2233.0
1458.18	TCa_TCb	TC	Liwu	PM3	north	188.0	1.39	60.14	7.74	0.04	2233.0
1460.25	TCa_TCb	TC	Liwu	PM3	north	188.0	1.86	60.14	7.74	0.04	2233.0
1460.65	TCa_TCb	TC	Liwu	PM3	north	188.0	3.75	60.14	7.74	0.04	2233.0
1461.37	TCa_TCb	TC	Liwu	PM3	north	188.0	3.82	60.14	7.74	0.04	2233.0
1461.89	TCa_TCb	TC	Liwu	PM3	north	188.0	3.89	60.14	7.74	0.04	2233.0
1461.93	TCa_TCb	TC	Liwu	PM3	north	188.0	6.37	60.14	7.74	0.04	2233.0
1462.26	TCa_TCb	TC	Liwu	PM3	north	188.0	2.39	60.14	7.74	0.04	2233.0
1462.93	TCa_TCb	TC	Liwu	PM3	north	188.0	2.49	60.14	7.74	0.04	2233.0
1463.46	TCa_TCb	TC	Liwu	PM3	north	188.0	1.79	60.14	7.74	0.04	2233.0
1465.0	TCa_TCb	TC	Liwu	PM3	north	188.0	1.68	60.14	7.74	0.04	2233.0
1466.05	TCa_TCb	TC	Liwu	PM3	north	188.0	2.78	60.14	7.74	0.04	2233.0
1466.36	TCa_TCb	TC	Liwu	PM3	north	188.0	2.72	60.14	7.74	0.04	2233.0
1466.82	TCa_TCb	TC	Liwu	PM3	north	188.0	4.73	60.14	7.74	0.04	2233.0
1466.84	TCa_TCb	TC	Liwu	PM3	north	188.0	3.5	60.14	7.74	0.04	2233.0
1467.77	TCa_TCb	TC	Liwu	PM3	north	188.0	1.93	60.14	7.74	0.04	2233.0
1469.78	TCa_TCb	TC	Liwu	PM3	north	188.0	2.47	60.14	7.74	0.04	2233.0
1469.78	TCa_TCb	TC	Liwu	PM3	north	188.0	4.43	60.14	7.74	0.04	2233.0
1470.38	TCa_TCb	TC	Liwu	PM3	north	188.0	3.6	63.86	15.0	0.04	3701.0
1472.27	TCa_TCb	TC	Liwu	PM3	north	188.0	5.02	63.86	15.0	0.04	3701.0
1472.66	TCa_TCb	TC	Liwu	PM3	north	188.0	2.25	63.86	15.0	0.04	3701.0
1475.0	TCa_TCb	TC	Liwu	PM3	north	188.0	6.49	63.86	15.0	0.04	3701.0
1478.03	TCa_TCb	TC	Liwu	PM3	north	188.0	8.71	63.86	15.0	0.04	3701.0
1478.66	TCa_TCb	TC	Liwu	PM3	north	188.0	1.26	63.86	15.0	0.04	3701.0
1479.22	TCa_TCb	TC	Liwu	PM3	north	188.0	6.66	63.86	15.0	0.04	3701.0
1479.67	TCa_TCb	TC	Liwu	PM3	north	188.0	1.45	63.86	15.0	0.04	3701.0
1479.77	TCa_TCb	TC	Liwu	PM3	north	188.0	1.22	63.86	15.0	0.04	3701.0
1480.05	TCa_TCb	TC	Liwu	PM3	north	188.0	1.78	63.86	15.0	0.04	3701.0
1481.09	TCa_TCb	TC	Liwu	PM3	north	188.0	1.51	63.86	15.0	0.04	3701.0
1481.17	TCa_TCb	TC	Liwu	PM3	north	188.0	1.9	63.86	15.0	0.04	3701.0
1482.05	TCa_TCb	TC	Liwu	PM3	north	188.0	1.43	63.86	15.0	0.04	3701.0
1482.09	TCa_TCb	TC	Liwu	PM3	north	188.0	1.61	63.86	15.0	0.04	3701.0
1482.31	TCa_TCb	TC	Liwu	PM3	north	188.0	5.36	63.86	15.0	0.04	3701.0
1483.45	TCa_TCb	TC	Liwu	PM3	north	188.0	1.41	63.86	15.0	0.04	3701.0
1484.34	TCa_TCb	TC	Liwu	PM3	north	188.0	2.06	63.86	15.0	0.04	3701.0
1484.65	TCa_TCb	TC	Liwu	PM3	north	188.0	2.72	63.86	15.0	0.04	3701.0
1485.31	TCa_TCb	TC	Liwu	PM3	north	188.0	3.48	63.86	15.0	0.04	3701.0
1486.98	TCa_TCb	TC	Liwu	PM3	north	188.0	3.82	63.86	15.0	0.04	3701.0
1490.79	TCa_TCb	TC	Liwu	PM3	north	188.01	6.4	47.51	14.71	0.04	3294.0
1492.7	TCa_TCb	TC	Liwu	PM3	north	188.01	3.79	47.51	14.71	0.04	3294.0
1493.78	TCa_TCb	TC	Liwu	PM3	north	188.01	2.11	47.51	14.71	0.04	3294.0
1494.18	TCa_TCb	TC	Liwu	PM3	north	188.01	5.93	47.51	14.71	0.04	3294.0
1497.36	TCa_TCb	TC	Liwu	PM3	north	188.01	5.81	47.51	14.71	0.04	3294.0
1499.22	TCa_TCb	TC	Liwu	PM3	north	188.01	1.93	47.51	14.71	0.04	3294.0
1499.59	TCa_TCb	TC	Liwu	PM3	north	188.01	2.4	47.51	14.71	0.04	3294.0
1501.66	TCa_TCb	TC	Liwu	PM3	north	188.01	2.44	47.51	14.71	0.04	3294.0
1517.95	TCa_TCb	TC	Liwu	PM3	north	188.02	1.0	32.1	20.23	0.04	3245.0
1520.08	TCa_TCb	TC	Liwu	PM3	north	188.02	1.15	32.1	20.23	0.04	3245.0
1520.15	TCa_TCb	TC	Liwu	PM3	north	188.02	2.15	32.1	20.23	0.04	3245.0
1520.75	TCa_TCb	TC	Liwu	PM3	north	188.02	1.32	32.1	20.23	0.04	3245.0
1520.75	TCa_TCb	TC	Liwu	PM3	north	188.02	1.1	32.1	20.23	0.04	3245.0
1520.75	TCa_TCb	TC	Liwu	PM3	north	188.02	1.31	32.1	20.23	0.04	3245.0
1520.75	TCa_TCb	TC	Liwu	PM3	north	188.02	1.13	32.1	20.23	0.04	3245.0
1520.75	TCa_TCb	TC	Liwu	PM3	north	188.02	3.74	32.1	20.23	0.04	3245.0
1520.75	TCa_TCb	TC	Liwu	PM3	north	188.02	2.86	32.1	20.23	0.04	3245.0
1520.75	TCa_TCb	TC	Liwu	PM3	north	188.02	1.78	32.1	20.23	0.04	3245.0
1520.75	TCa_TCb	TC	Liwu	PM3	north	188.02	1.15	32.1	20.23	0.04	3245.0
1521.05	TCa_TCb	TC	Liwu	PM3	north	188.02	1.14	32.1	20.23	0.04	3245.0
1521.38	TCa_TCb	TC	Liwu	PM3	north	188.02	1.38	32.1	20.23	0.04	3245.0
1521.67	TCa_TCb	TC	Liwu	PM3	north	188.02	1.1	32.1	20.23	0.04	3245.0
1521.68	TCa_TCb	TC	Liwu	PM3	north	188.02	1.47	32.1	20.23	0.04	3245.0
1522.24	TCa_TCb	TC	Liwu	PM3	north	188.02	1.94	32.1	20.23	0.04	3245.0
1523.31	TCa_TCb	TC	Liwu	PM3	north	188.02	2.65	32.1	20.23	0.04	3245.0
1523.85	TCa_TCb	TC	Liwu	PM3	north	188.02	1.29	32.1	20.23	0.04	3245.0
1526.7	TCa_TCb	TC	Liwu	PM3	north	188.02	2.31	32.1	20.23	0.04	3245.0
1596.02	TCb_TCc	TC	Liwu	PM3	north	191.17	1.31	50.94	17.71	0.04	3788.0
1596.22	TCb_TCc	TC	Liwu	PM3	north	191.17	3.32	50.94	17.71	0.04	3788.0
1597.44	TCb_TCc	TC	Liwu	PM3	north	191.17	1.0	50.94	17.71	0.04	3788.0
1603.22	TCb_TCc	TC	Liwu	PM3	north	191.17	1.37	50.94	17.71	0.04	3788.0
1604.55	TCb_TCc	TC	Liwu	PM3	north	191.17	1.04	50.94	17.71	0.04	3788.0
1605.71	TCb_TCc	TC	Liwu	PM3	north	191.17	13.95	50.94	17.71	0.04	3788.0
[truncated: 19,677 more rows]
