# Supplementary material for: Rock properties and sediment caliber govern bedrock river morphology across the Taiwan Central Range
Source: Sci Adv. 2023 Nov 15;9(46):eadg6794. doi: 10.1126/sciadv.adg6794 (PMC10651117; doi:10.1126/sciadv.adg6794)
Supplement: Supplementary file 2 — Data S1 to S4 [file sciadv.adg6794_data_s1_to_s4.zip › adg6794_Data_S3.csv]

ReachName	Survey	Watershed	Lithology	Region	DrainageArea	ChannelSlope	ksn	channel_width_median	kwn	MedianChannelDepth	MedianWidthToDepthRatio	BoulderD50	BoulderD84	BoulderD95	BoulderDmax	ChannelArea	BoulderArea	ImmobileBoulderArea
LK_0_LKa	LK	Lakesi	Ep	west	23.58	0.09	178.71	25.42	5.24	7.72	4.16	1.71	2.69	3.85	5.53	5471.12	865.56	286.32
LKa_LKb	LK	Lakesi	Ep	west	32.25	0.09	205.76	46.03	8.1	9.04	5.03	1.47	2.25	3.11	8.62	58596.24	11981.14	1099.84
LKb_LKc	LK	Lakesi	Ep	west	35.99	0.13	326.74	28.67	4.78	23.17	1.26	1.51	2.34	3.29	5.65	8185.4	1378.41	0.0
LL_0_LLa	LL	Lele	PM4	central	417.31	0.03	219.58	35.61	1.74	7.9	4.61	2.19	3.73	5.84	12.47	14860.42	556.32	442.12
LLa_LLb	LL	Lele	PM4	central	418.19	0.03	219.79	47.93	2.34	5.57	8.18	2.43	4.15	5.38	9.3	12924.01	368.21	289.28
LLb_LLc	LL	Lele	PM4	central	420.13	0.03	220.25	37.45	1.83	4.57	9.03	1.96	2.83	3.73	6.75	30180.44	528.57	493.21
LLc_LLd	LL	Lele	PM4	central	420.83	0.01	91.21	46.26	2.26	3.69	11.03	1.47	2.1	3.01	6.16	26201.92	929.95	929.95
LLd_LLe	LL	Lele	PM4	central	424.36	0.01	91.55	51.64	2.51	3.61	15.23	1.37	2.36	3.46	6.26	18295.12	1067.25	1067.25
LQ_0_LQa	LQ_ds	Liqi	MI	west	28.73	0.06	136.26	10.05	1.87	2.63	3.82	1.83	2.19	2.31	2.54	0.0	34.06	32.96
LQa_LQb	LQ_ds	Liqi	MI	west	29.63	0.06	138.17	22.21	4.08	3.85	5.79	1.34	1.81	2.27	3.24	6110.43	634.34	358.52
LQb_LQc	LQ_ds	Liqi	MI	west	38.32	0.06	155.13	43.26	6.99	6.39	6.91	1.36	1.8	2.13	3.1	19632.18	497.15	62.57
LQc_LQd	LQ_ds	Liqi	MI	west	40.01	0.06	158.16	24.12	3.81	6.38	4.11	1.25	1.68	2.07	4.54	12664.73	399.39	50.89
LSa_LSb	LS	Liwu	PM3	north	434.27	0.03	231.27	60.71	2.91	13.77	4.54	1.74	3.27	6.07	12.14	37098.73	2825.39	2293.58
LSb_LSc	LS	Liwu	PM3	north	435.14	0.03	200.61	59.11	2.83	13.81	4.36	1.63	3.18	4.98	10.87	34524.13	1637.62	1236.88
LSc_LSd	LS	Liwu	PM3	north	438.82	0.03	201.37	81.23	3.88	10.83	7.05	1.89	4.17	6.31	15.3	24824.09	4359.15	3862.53
LSd_LSe	LS	Liwu	PM3	north	440.08	0.02	170.61	75.97	3.62	14.51	6.12	1.7	3.0	4.93	13.05	49466.76	5803.2	5059.84
LSe_LSf	LS	Liwu	PM3	north	441.38	0.02	170.84	56.13	2.67	16.29	3.41	1.57	2.67	3.79	13.64	21963.78	2237.92	1594.98
LSf_LSg	LS	Liwu	PM3	north	472.17	0.02	176.1	37.01	1.7	23.06	1.55	1.59	2.89	4.66	5.92	12442.84	291.76	201.03
LSt1_0_LSf	LS_trib	Liwu	PM3	north	30.43	0.12	279.68	34.57	6.27	10.61	3.57	1.71	2.98	4.56	12.26	16872.25	2680.06	515.27
TC_0_TCa	TC	Liwu	PM3	north	16.53	0.14	247.93	31.49	7.74	10.63	2.72	1.58	3.11	4.73	9.27	16406.22	3604.8	1282.58
TCa_TCb	TC	Liwu	PM3	north	187.63	0.04	195.52	35.14	2.57	11.19	3.31	1.82	3.41	5.09	10.32	38177.97	4870.39	3864.83
TCb_TCc	TC	Liwu	PM3	north	191.17	0.04	197.17	50.94	3.68	18.96	2.88	2.09	4.34	7.4	13.95	6253.5	286.81	126.47
TCc_TXe	TC_ds	Liwu	PM3	north	248.84	0.04	222.01	47.9	3.04	9.53	5.06	1.92	3.71	6.13	16.07	62837.76	7320.09	6087.83
TCt1_0_TCa	TC_trib1	Liwu	PM3	north	170.32	0.04	202.36	34.49	2.64	9.73	3.32	1.53	2.55	4.6	10.32	24594.22	2682.48	1911.34
TCt2_0_TCc	TC_trib2	Liwu	PM3	north	57.08	0.04	108.27	25.97	3.44	6.78	4.57	1.5	2.65	4.56	11.74	32154.47	3172.9	2921.87
TXd_TXe	TX_ds	Liwu	PM3	north	183.55	0.03	146.5	43.07	3.18	7.45	5.86	1.49	2.1	4.47	6.4	20872.74	518.17	477.67
TXe_LSa	TX_ds	Liwu	PM3	north	433.09	0.03	230.98	69.4	3.33	10.98	6.59	1.71	3.24	6.13	10.64	42262.15	0.0	0.0
TX_0_TXa	TX_up	Liwu	PM3	north	177.16	0.05	236.88	41.05	3.08	12.14	3.47	2.73	4.84	7.86	9.26	19832.27	1467.03	1288.53
TXa_TXb	TX_up	Liwu	PM3	north	179.25	0.04	196.72	45.7	3.41	11.3	4.13	2.41	4.62	7.12	9.64	16178.73	509.26	314.95
TXb_TXc	TX_up	Liwu	PM3	north	180.38	0.04	197.27	53.55	3.99	13.41	3.68	2.08	3.69	7.09	17.22	20598.1	2047.26	1705.77
TXc_TXd	TX_up	Liwu	PM3	north	181.49	0.04	182.2	44.65	3.31	11.69	3.82	2.03	3.88	6.54	12.78	56163.61	5473.91	4624.56
XP_0_XPa	XP	Liwu	PM1	north	509.85	0.03	273.44	58.53	2.59	13.15	4.5	1.88	3.37	5.37	15.62	59418.56	13026.79	10111.71
XPa_XPb	XP	Liwu	PM1	north	511.96	0.02	124.52	66.51	2.94	7.81	8.58	1.8	3.29	5.45	11.43	49124.13	2352.41	2336.28
LX_0_LXa	LX	Lixing	MI	west	29.4	0.09	215.72	22.57	4.16	3.4	6.91	1.39	2.03	2.76	5.05	17313.44	1918.05	776.29
LXa_LXb	LX	Lixing	MI	west	29.94	0.09	217.48	16.81	3.07	3.52	4.76	1.28	1.87	1.99	2.56	1679.4	103.59	0.0
LYd_LYe	LY_ds	Luye	Ep	south	424.99	0.01	99.25	79.37	3.85	9.36	8.11	1.24	1.63	1.99	3.61	58987.33	177.14	169.72
LYe_LYf	LY_ds	Luye	Ep	south	426.26	0.01	99.38	99.15	4.8	9.54	10.62	1.55	2.1	2.69	3.19	64896.78	211.99	211.42
LYf_LYg	LY_ds	Luye	Ep	south	430.1	0.01	99.78	78.72	3.8	9.14	7.65	1.31	1.86	2.32	3.21	84667.54	414.13	392.99
LYg_LYh	LY_ds	Luye	Ep	south	431.01	0.01	99.88	87.42	4.21	9.12	9.29	1.91	2.31	3.25	4.26	8745.74	22.8	22.8
LYt_0_LYa	LY_trib	Luye	Ep	south	70.48	0.04	139.45	25.71	3.06	11.49	2.53	1.23	1.95	2.82	3.29	4140.55	55.26	16.73
LY_0_LYa	LY_up	Luye	Ep	south	346.95	0.01	90.59	36.02	1.93	14.52	2.47	1.13	1.38	1.78	2.51	6758.99	105.59	73.97
LYa_LYb	LY_up	Luye	Ep	south	417.8	0.01	98.49	52.08	2.55	14.09	3.73	1.2	1.49	1.83	2.65	57218.0	338.41	223.26
LYb_LYc	LY_up	Luye	Ep	south	419.11	0.01	98.63	41.3	2.02	14.52	2.75	1.09	1.17	1.19	1.21	28084.68	15.91	12.82
LYc_LYd	LY_up	Luye	Ep	south	422.49	0.01	98.98	65.07	3.17	9.82	7.09	1.26	1.66	2.22	2.28	21155.86	173.77	157.33
CI_0_CIa	CI	Xinwulu	PM2	central	109.79	0.04	166.08	41.39	3.95	12.7	3.14	1.2	1.53	1.92	5.26	7061.25	717.26	498.79
CIa_CIb	CI	Xinwulu	PM2	central	111.44	0.04	167.19	41.01	3.88	15.45	2.65	1.51	2.19	3.13	10.75	64453.5	3383.88	664.82
CIb_CIc	CI	Xinwulu	PM2	central	138.42	0.04	184.33	40.75	3.46	11.67	3.64	1.44	2.07	2.44	2.82	9798.26	92.8	0.0
CIc_CId	CI	Xinwulu	PM2	central	139.22	0.04	184.81	65.22	5.53	15.77	4.19	1.63	2.03	2.78	3.77	10835.2	149.19	0.0
CIt_0_CIb	CI_trib	Xinwulu	PM2	central	26.45	0.09	203.49	35.83	6.97	10.48	3.36	1.82	2.64	3.52	4.6	10070.81	620.15	110.79
XW_0_XWa	XW	Xinwulu	PM4	central	57.56	0.04	114.88	22.53	2.97	5.22	3.95	1.36	2.26	3.31	8.36	26222.5	2505.59	2260.42
ZB_0_ZBa	ZB	Zhiben	MI	south	137.46	0.01	64.31	35.16	3.0	7.65	5.22	1.18	1.4	1.58	1.75	7318.83	254.09	253.02
ZBa_ZBb	ZB	Zhiben	MI	south	139.12	0.01	64.66	38.36	3.25	6.92	6.15	1.3	1.77	2.26	5.35	23620.43	581.14	575.24
ZBb_ZBc	ZB	Zhiben	MI	south	140.17	0.01	64.88	50.63	4.28	5.79	9.77	1.15	1.36	1.65	2.53	28170.06	233.76	233.76
ZBc_ZBd	ZB	Zhiben	MI	south	141.49	0.01	65.16	36.0	3.03	6.66	4.31	1.02	1.1	1.14	1.15	12301.83	17.35	14.92
ZBd_ZBe	ZB	Zhiben	MI	south	142.6	0.01	65.38	61.2	5.12	6.46	10.12	1.14	1.49	1.59	1.6	14186.68	39.42	32.02
